# Supplementary material for: (4-Chloro­benzoato)tris­(2-methyl-2-phenyl­prop­yl)tin(IV)
Source: Acta Crystallogr Sect E Struct Rep Online. 2010 Dec 15;67(Pt 1):m74. doi: 10.1107/S160053681005107X (PMC3050320; doi:10.1107/S160053681005107X)
Supplement: Supplementary file 1 [file e-67-00m74-sup1.cif]

##############################################################################
###                                                                        ###
###        Electronic paper (Acta Crystallographica Section E)             ###
###                                                                        ###
##############################################################################
#                                                                            #
# This CIF contains the data in a paper accepted for publication in Acta     #
# Crystallographica Section E. It conforms to the requirements of Notes      #
# for Authors for Section E, and has been peer reviewed under the auspices   #
# of the IUCr Commission on Journals.                                        #
#                                                                            #
# Full details of the Crystallographic Information File format               #
# are given in the paper "The Crystallographic Information File (CIF):       #
# a New Standard Archive File for Crystallography" by S. R. Hall, F. H.      #
# Allen and I. D. Brown [Acta Cryst. (1991), A47, 655-685].                  #
#                                                                            #
# The current version of the core CIF dictionary is obtainable from          #
# ftp://ftp.iucr.org/pub/cif_core.dic. The current version number is 2.4.    #
#                                                                            #
# Software is freely available for graphical display of the structure(s) in  #
# this CIF.  For information consult the CIF home page http://www.iucr.org/  #
# cif/home.html                                                              #
#                                                                            #
# This file may be used for bona fide research purposes within the           #
# scientific community so long as proper attribution is given to the journal # 
# article from which it was obtained.                                        #
#                                                                            #
##############################################################################
                                             
data_global
_audit_creation_method     'form.cif (version 2.3)'
_journal_data_validation_number     ?
_journal_date_recd_electronic     2010-11-22
_journal_date_accepted     2010-12-06
_journal_name_full     'Acta Crystallographica, Section E'
_journal_year     2011
_journal_volume     67
_journal_issue      1
_journal_page_first     m74
_journal_page_last     m74
_journal_paper_category     QM
_journal_coeditor_code     SU2232
_publ_contact_author_name     'Min Yang'
_publ_contact_author_address
;Department of Chemistry
 Dezhou University
 Dezhou Shandong 253023
 People's Republic of China'
;
_publ_contact_author_email     ymin12@126.com
_publ_contact_author_fax     '+86 534 8985835'
_publ_contact_author_phone     '+86 534 8985835'
_publ_section_title
;
(4-Chlorobenzoato)tris(2-methyl-2-phenylpropyl)tin(IV)
;
loop_
    _publ_author_name
    _publ_author_footnote
    _publ_author_address
    'Min Yang' .
;
Department of Chemistry
Dezhou University
Dezhou Shandong 253023
People's Republic of China
;
data_I
_audit_creation_method     SHELXL-97
_chemical_name_systematic
;
(4-Chlorobenzoato)tris(2-methyl-2-phenylpropyl)tin(IV)
;
_chemical_name_common     ?
_chemical_formula_moiety     'C37 H43 Cl O2 Sn'
_chemical_formula_sum     'C37 H43 Cl O2 Sn'
_chemical_formula_iupac     '[Sn (C10 H13)3 (C7 H4 Cl O2)]'
_chemical_formula_weight     673.85
_chemical_melting_point     ?
_symmetry_cell_setting     triclinic
_symmetry_space_group_name_H-M     'P -1'
loop_
    _symmetry_equiv_pos_as_xyz
    'x, y, z'
    '-x, -y, -z'
_cell_length_a     9.948(2)
_cell_length_b     18.228(3)
_cell_length_c     19.039(3)
_cell_angle_alpha     84.737(2)
_cell_angle_beta     82.862(2)
_cell_angle_gamma     86.127(2)
_cell_volume     3405.7(10)
_cell_formula_units_Z     4
_cell_measurement_reflns_used     ?
_cell_measurement_theta_min     ?
_cell_measurement_theta_max     ?
_cell_measurement_temperature     296(2)
_exptl_crystal_description     block
_exptl_crystal_colour     colorless
_exptl_crystal_size_max     0.49
_exptl_crystal_size_mid     0.38
_exptl_crystal_size_min     0.27
_exptl_crystal_density_diffrn     1.314
_exptl_crystal_density_meas     ?
_exptl_crystal_density_method     'not measured'
_exptl_crystal_F_000     1392
_exptl_absorpt_coefficient_mu     0.858
_exptl_absorpt_correction_type     multi-scan
_exptl_absorpt_process_details     '(SADABS; Sheldrick, 1996))'
_exptl_absorpt_correction_T_min     0.6771
_exptl_absorpt_correction_T_max     0.8008
_exptl_special_details     ?
_diffrn_ambient_temperature     296(2)
_diffrn_radiation_type     MoK\a
_diffrn_radiation_wavelength     0.71069
_diffrn_radiation_source     'fine-focus sealed tube'
_diffrn_radiation_monochromator     graphite
_diffrn_measurement_device_type     'Bruker APEX CCD area-detector'
_diffrn_measurement_method     '\f and \w'
_diffrn_detector_area_resol_mean     ?
_diffrn_reflns_number     21577
_diffrn_reflns_av_R_equivalents     0.0139
_diffrn_reflns_av_sigmaI/netI     0.0258
_diffrn_reflns_theta_min     1.62
_diffrn_reflns_theta_max     28.82
_diffrn_reflns_theta_full     25.00
_diffrn_measured_fraction_theta_max     0.867
_diffrn_measured_fraction_theta_full     0.987
_diffrn_reflns_limit_h_min     -13
_diffrn_reflns_limit_h_max     13
_diffrn_reflns_limit_k_min     -20
_diffrn_reflns_limit_k_max     24
_diffrn_reflns_limit_l_min     -18
_diffrn_reflns_limit_l_max     25
_diffrn_standards_number     ?
_diffrn_standards_interval_count     ?
_diffrn_standards_interval_time     ?
_diffrn_standards_decay_%     ?
_refine_special_details
;
 Refinement of F^2^ against ALL reflections.  The weighted R-factor wR and
 goodness of fit S are based on F^2^, conventional R-factors R are based
 on F, with F set to zero for negative F^2^. The threshold expression of
 F^2^ > 2sigma(F^2^) is used only for calculating R-factors(gt) etc. and is
 not relevant to the choice of reflections for refinement.  R-factors based
 on F^2^ are statistically about twice as large as those based on F, and R-
 factors based on ALL data will be even larger.
;
_reflns_number_total     15434
_reflns_number_gt     12635
_reflns_threshold_expression     I>2\s(I)
_refine_ls_structure_factor_coef     Fsqd
_refine_ls_matrix_type     full
_refine_ls_R_factor_all     0.0366
_refine_ls_R_factor_gt     0.0268
_refine_ls_wR_factor_gt     0.0657
_refine_ls_wR_factor_ref     0.0715
_refine_ls_goodness_of_fit_ref     1.006
_refine_ls_restrained_S_all     1.006
_refine_ls_number_reflns     15434
_refine_ls_number_parameters     770
_refine_ls_number_restraints     0
_refine_ls_hydrogen_treatment     constr
_refine_ls_weighting_scheme     calc
_refine_ls_weighting_details
         'calc w=1/[\s^2^(Fo^2^)+(0.0332P)^2^+0.9695P] where P=(Fo^2^+2Fc^2^)/3'
_atom_sites_solution_hydrogens     geom
_atom_sites_solution_primary     direct
_atom_sites_solution_secondary     difmap
_refine_ls_shift/su_max     0.004
_refine_ls_shift/su_mean     0.000
_refine_diff_density_max     0.408
_refine_diff_density_min     -0.324
_refine_ls_extinction_method     none
_refine_ls_extinction_coef     ?
loop_
    _atom_type_symbol
    _atom_type_description
    _atom_type_scat_dispersion_real
    _atom_type_scat_dispersion_imag
    _atom_type_scat_source
    'C' 'C' 0.0033 0.0016
                         'International Tables Vol C Tables 4.2.6.8 and 6.1.1.4'
    'H' 'H' 0.0000 0.0000
                         'International Tables Vol C Tables 4.2.6.8 and 6.1.1.4'
    'Cl' 'Cl' 0.1484 0.1585
                         'International Tables Vol C Tables 4.2.6.8 and 6.1.1.4'
    'O' 'O' 0.0106 0.0060
                         'International Tables Vol C Tables 4.2.6.8 and 6.1.1.4'
    'Sn' 'Sn' -0.6537 1.4246
                         'International Tables Vol C Tables 4.2.6.8 and 6.1.1.4'
_computing_data_collection     'SMART (Bruker, 2007)'
_computing_cell_refinement     'SAINT (Bruker, 2007)'
_computing_data_reduction     'SAINT (Bruker, 2007)'
_computing_structure_solution     'SIR97 (Altomare <i>et al.</i>, 1999)'
_computing_structure_refinement     'SHELXL97 (Sheldrick, 2008)'
_computing_molecular_graphics     'SHELXTL (Sheldrick, 2008)'
_computing_publication_material     'WinGX (Farrugia, 1999)'
loop_
    _atom_site_type_symbol
    _atom_site_label
    _atom_site_fract_x
    _atom_site_fract_y
    _atom_site_fract_z
    _atom_site_U_iso_or_equiv
    _atom_site_adp_type
    _atom_site_calc_flag
    _atom_site_refinement_flags
    _atom_site_occupancy
    _atom_site_disorder_assembly
    _atom_site_disorder_group
    Sn Sn1 0.604277(13) 0.315748(7) 0.287103(7) 0.04180(4) Uani d . 1 . .
    Cl Cl1 0.73721(8) 0.62779(4) -0.08746(3) 0.07544(18) Uani d . 1 . .
    O O1 0.46507(17) 0.44265(10) 0.21057(9) 0.0707(5) Uani d . 1 . .
    O O2 0.66981(15) 0.38564(8) 0.19820(8) 0.0548(4) Uani d . 1 . .
    C C1 0.7017(3) 0.01782(15) 0.32657(16) 0.0816(8) Uani d . 1 . .
    H H1 0.7471 -0.0196 0.3525 0.098 Uiso calc R 1 . .
    C C2 0.7492(3) 0.03787(14) 0.25798(16) 0.0737(7) Uani d . 1 . .
    H H2 0.8277 0.0141 0.2371 0.088 Uiso calc R 1 . .
    C C3 0.6821(2) 0.09319(13) 0.21890(13) 0.0586(6) Uani d . 1 . .
    H H3 0.7157 0.1057 0.1718 0.070 Uiso calc R 1 . .
    C C4 0.5656(2) 0.13042(11) 0.24853(11) 0.0451(4) Uani d . 1 . .
    C C5 0.5196(3) 0.10867(13) 0.31887(12) 0.0600(6) Uani d . 1 . .
    H H5 0.4416 0.1322 0.3406 0.072 Uiso calc R 1 . .
    C C6 0.5870(3) 0.05312(15) 0.35704(14) 0.0762(8) Uani d . 1 . .
    H H6 0.5539 0.0396 0.4040 0.091 Uiso calc R 1 . .
    C C7 0.4892(2) 0.19172(12) 0.20678(11) 0.0483(5) Uani d . 1 . .
    C C8 0.3590(3) 0.16053(15) 0.18770(15) 0.0699(7) Uani d . 1 . .
    H H8A 0.3102 0.1981 0.1606 0.105 Uiso calc R 1 . .
    H H8B 0.3029 0.1451 0.2305 0.105 Uiso calc R 1 . .
    H H8C 0.3830 0.1191 0.1601 0.105 Uiso calc R 1 . .
    C C9 0.5728(3) 0.21961(15) 0.13734(12) 0.0652(6) Uani d . 1 . .
    H H9A 0.5225 0.2594 0.1140 0.098 Uiso calc R 1 . .
    H H9B 0.5915 0.1801 0.1069 0.098 Uiso calc R 1 . .
    H H9C 0.6567 0.2368 0.1478 0.098 Uiso calc R 1 . .
    C C10 0.4468(2) 0.25806(11) 0.25148(11) 0.0468(5) Uani d . 1 . .
    H H10A 0.3874 0.2406 0.2931 0.056 Uiso calc R 1 . .
    H H10B 0.3934 0.2936 0.2237 0.056 Uiso calc R 1 . .
    C C11 0.3907(6) 0.1524(2) 0.51005(19) 0.1123(15) Uani d . 1 . .
    H H11 0.3868 0.1043 0.5309 0.135 Uiso calc R 1 . .
    C C12 0.5056(4) 0.18836(19) 0.50590(18) 0.1009(11) Uani d . 1 . .
    H H12 0.5816 0.1650 0.5239 0.121 Uiso calc R 1 . .
    C C13 0.5110(3) 0.26048(15) 0.47461(15) 0.0729(7) Uani d . 1 . .
    H H13 0.5911 0.2846 0.4722 0.088 Uiso calc R 1 . .
    C C14 0.4011(2) 0.29679(12) 0.44727(11) 0.0484(5) Uani d . 1 . .
    C C15 0.2850(3) 0.25851(17) 0.45227(15) 0.0771(8) Uani d . 1 . .
    H H15 0.2081 0.2809 0.4344 0.092 Uiso calc R 1 . .
    C C16 0.2822(5) 0.1866(2) 0.4839(2) 0.1098(13) Uani d . 1 . .
    H H16 0.2028 0.1617 0.4869 0.132 Uiso calc R 1 . .
    C C17 0.4086(2) 0.37643(12) 0.41580(12) 0.0509(5) Uani d . 1 . .
    C C18 0.3972(3) 0.42612(14) 0.47749(15) 0.0792(8) Uani d . 1 . .
    H H18A 0.4038 0.4767 0.4589 0.119 Uiso calc R 1 . .
    H H18B 0.4692 0.4123 0.5061 0.119 Uiso calc R 1 . .
    H H18C 0.3113 0.4204 0.5060 0.119 Uiso calc R 1 . .
    C C19 0.2935(3) 0.40007(17) 0.37064(16) 0.0782(8) Uani d . 1 . .
    H H19A 0.3066 0.4490 0.3486 0.117 Uiso calc R 1 . .
    H H19B 0.2082 0.3996 0.4004 0.117 Uiso calc R 1 . .
    H H19C 0.2935 0.3664 0.3347 0.117 Uiso calc R 1 . .
    C C20 0.5458(2) 0.38822(12) 0.36990(12) 0.0515(5) Uani d . 1 . .
    H H20A 0.6162 0.3836 0.4013 0.062 Uiso calc R 1 . .
    H H20B 0.5436 0.4385 0.3482 0.062 Uiso calc R 1 . .
    C C21 0.8805(3) 0.3999(2) 0.4923(2) 0.0913(10) Uani d . 1 . .
    H H21 0.8717 0.4261 0.5325 0.110 Uiso calc R 1 . .
    C C22 0.8680(3) 0.3258(2) 0.49907(16) 0.0895(9) Uani d . 1 . .
    H H22 0.8509 0.3011 0.5439 0.107 Uiso calc R 1 . .
    C C23 0.8808(3) 0.28671(15) 0.43886(14) 0.0681(7) Uani d . 1 . .
    H H23 0.8707 0.2361 0.4442 0.082 Uiso calc R 1 . .
    C C24 0.9080(2) 0.32119(13) 0.37143(12) 0.0508(5) Uani d . 1 . .
    C C25 0.9195(2) 0.39718(14) 0.36699(15) 0.0649(6) Uani d . 1 . .
    H H25 0.9369 0.4228 0.3226 0.078 Uiso calc R 1 . .
    C C26 0.9056(3) 0.43545(17) 0.4271(2) 0.0846(9) Uani d . 1 . .
    H H26 0.9136 0.4862 0.4226 0.102 Uiso calc R 1 . .
    C C27 0.9225(2) 0.27742(13) 0.30628(13) 0.0565(5) Uani d . 1 . .
    C C28 1.0252(3) 0.21041(18) 0.31650(19) 0.0896(10) Uani d . 1 . .
    H H28A 1.0357 0.1832 0.2751 0.134 Uiso calc R 1 . .
    H H28B 0.9921 0.1789 0.3573 0.134 Uiso calc R 1 . .
    H H28C 1.1113 0.2276 0.3234 0.134 Uiso calc R 1 . .
    C C29 0.7861(2) 0.24628(12) 0.29662(13) 0.0537(5) Uani d . 1 . .
    H H29A 0.7653 0.2102 0.3365 0.064 Uiso calc R 1 . .
    H H29B 0.8021 0.2193 0.2545 0.064 Uiso calc R 1 . .
    C C30 0.9746(3) 0.32333(19) 0.23819(15) 0.0869(9) Uani d . 1 . .
    H H30A 0.9818 0.2935 0.1987 0.130 Uiso calc R 1 . .
    H H30B 1.0621 0.3402 0.2428 0.130 Uiso calc R 1 . .
    H H30C 0.9124 0.3650 0.2303 0.130 Uiso calc R 1 . .
    C C31 0.5783(2) 0.43568(12) 0.17908(12) 0.0509(5) Uani d . 1 . .
    C C32 0.6222(2) 0.48453(11) 0.11350(11) 0.0455(4) Uani d . 1 . .
    C C33 0.5337(2) 0.54120(13) 0.09034(13) 0.0627(6) Uani d . 1 . .
    H H33 0.4493 0.5492 0.1164 0.075 Uiso calc R 1 . .
    C C34 0.5693(3) 0.58594(13) 0.02913(14) 0.0645(6) Uani d . 1 . .
    H H34 0.5100 0.6242 0.0142 0.077 Uiso calc R 1 . .
    C C35 0.6932(2) 0.57295(12) -0.00921(11) 0.0518(5) Uani d . 1 . .
    C C36 0.7831(2) 0.51753(12) 0.01252(12) 0.0557(5) Uani d . 1 . .
    H H36 0.8670 0.5096 -0.0140 0.067 Uiso calc R 1 . .
    C C37 0.7472(2) 0.47360(11) 0.07437(11) 0.0507(5) Uani d . 1 . .
    H H37 0.8080 0.4363 0.0897 0.061 Uiso calc R 1 . .
    Sn Sn2 0.864862(13) 0.777477(7) 0.166474(7) 0.04119(4) Uani d . 1 . .
    Cl Cl2 1.21565(12) 0.98019(7) 0.49069(6) 0.1369(4) Uani d . 1 . .
    O O3 0.91890(15) 0.82223(8) 0.25439(8) 0.0523(3) Uani d . 1 . .
    O O4 1.02901(19) 0.90537(9) 0.18023(9) 0.0666(4) Uani d . 1 . .
    C C38 1.1546(9) 0.5307(8) 0.2238(9) 0.092(5) Uani d PG 0.50(3) A 1
    H H38 1.2373 0.5062 0.2098 0.110 Uiso calc PR 0.50(3) A 1
    C C39 1.0408(13) 0.5189(5) 0.1916(7) 0.081(3) Uani d PG 0.50(3) A 1
    H H39 1.0474 0.4866 0.1562 0.097 Uiso calc PR 0.50(3) A 1
    C C40 0.9171(10) 0.5555(5) 0.2125(6) 0.0628(19) Uani d PG 0.50(3) A 1
    H H40 0.8409 0.5476 0.1910 0.075 Uiso calc PR 0.50(3) A 1
    C C41 0.9072(6) 0.6038(6) 0.2655(7) 0.049(2) Uani d PG 0.50(3) A 1
    C C42 1.0210(9) 0.6156(7) 0.2977(7) 0.071(2) Uani d PG 0.50(3) A 1
    H H42 1.0144 0.6480 0.3331 0.085 Uiso calc PR 0.50(3) A 1
    C C43 1.1447(7) 0.5791(9) 0.2768(9) 0.094(5) Uani d PG 0.50(3) A 1
    H H43 1.2208 0.5869 0.2983 0.113 Uiso calc PR 0.50(3) A 1
    C C38B 1.1937(14) 0.5613(10) 0.2515(7) 0.092(5) Uani d PG 0.50(3) A 2
    H H38B 1.2840 0.5437 0.2451 0.110 Uiso calc PR 0.50(3) A 2
    C C39B 1.1001(19) 0.5360(6) 0.2123(6) 0.090(5) Uani d PG 0.50(3) A 2
    H H39B 1.1277 0.5014 0.1797 0.108 Uiso calc PR 0.50(3) A 2
    C C40B 0.9652(17) 0.5623(5) 0.2220(5) 0.068(3) Uani d PG 0.50(3) A 2
    H H40B 0.9025 0.5453 0.1958 0.081 Uiso calc PR 0.50(3) A 2
    C C41B 0.9240(10) 0.6139(5) 0.2708(6) 0.048(2) Uani d PG 0.50(3) A 2
    C C42B 1.0176(8) 0.6393(8) 0.3100(5) 0.065(2) Uani d PG 0.50(3) A 2
    H H42B 0.9900 0.6739 0.3426 0.078 Uiso calc PR 0.50(3) A 2
    C C43B 1.1525(9) 0.6130(10) 0.3003(6) 0.097(3) Uani d PG 0.50(3) A 2
    H H43B 1.2151 0.6299 0.3266 0.117 Uiso calc PR 0.50(3) A 2
    C C44 0.7717(2) 0.64468(12) 0.28278(12) 0.0544(5) Uani d . 1 . .
    C C45 0.6689(3) 0.58349(15) 0.30042(17) 0.0876(9) Uani d . 1 A .
    H H45A 0.6762 0.5526 0.2618 0.131 Uiso calc R 1 . .
    H H45B 0.5785 0.6057 0.3075 0.131 Uiso calc R 1 . .
    H H45C 0.6884 0.5543 0.3429 0.131 Uiso calc R 1 . .
    C C46 0.7348(2) 0.69228(13) 0.21576(14) 0.0607(6) Uani d . 1 A .
    H H46A 0.6454 0.7157 0.2277 0.073 Uiso calc R 1 . .
    H H46B 0.7264 0.6588 0.1799 0.073 Uiso calc R 1 . .
    C C47 0.7527(3) 0.69160(15) 0.34550(14) 0.0841(9) Uani d . 1 A .
    H H47A 0.6597 0.7098 0.3533 0.126 Uiso calc R 1 . .
    H H47B 0.8101 0.7325 0.3357 0.126 Uiso calc R 1 . .
    H H47C 0.7763 0.6623 0.3872 0.126 Uiso calc R 1 . .
    C C48 1.0285(3) 0.93124(17) -0.08335(16) 0.0843(9) Uani d . 1 . .
    H H48 1.0146 0.9763 -0.1093 0.101 Uiso calc R 1 . .
    C C49 0.9673(3) 0.87071(18) -0.09744(15) 0.0829(9) Uani d . 1 . .
    H H49 0.9128 0.8742 -0.1340 0.100 Uiso calc R 1 . .
    C C50 0.9850(3) 0.80381(15) -0.05796(12) 0.0648(6) Uani d . 1 . .
    H H50 0.9422 0.7631 -0.0686 0.078 Uiso calc R 1 . .
    C C51 1.0653(2) 0.79638(11) -0.00293(11) 0.0466(5) Uani d . 1 . .
    C C52 1.1298(3) 0.85856(12) 0.00955(13) 0.0599(6) Uani d . 1 . .
    H H52 1.1862 0.8554 0.0453 0.072 Uiso calc R 1 . .
    C C53 1.1111(3) 0.92511(14) -0.03039(16) 0.0761(8) Uani d . 1 . .
    H H53 1.1550 0.9660 -0.0212 0.091 Uiso calc R 1 . .
    C C54 1.0854(2) 0.72398(11) 0.04284(11) 0.0466(5) Uani d . 1 . .
    C C55 0.9899(3) 0.66574(13) 0.02947(14) 0.0616(6) Uani d . 1 . .
    H H55A 1.0028 0.6224 0.0611 0.092 Uiso calc R 1 . .
    H H55B 1.0095 0.6532 -0.0188 0.092 Uiso calc R 1 . .
    H H55C 0.8976 0.6850 0.0376 0.092 Uiso calc R 1 . .
    C C56 1.0625(2) 0.73692(12) 0.12250(11) 0.0477(5) Uani d . 1 . .
    H H56A 1.1275 0.7715 0.1310 0.057 Uiso calc R 1 . .
    H H56B 1.0843 0.6906 0.1491 0.057 Uiso calc R 1 . .
    C C57 1.2327(2) 0.69289(14) 0.02523(14) 0.0640(6) Uani d . 1 . .
    H H57A 1.2944 0.7281 0.0346 0.096 Uiso calc R 1 . .
    H H57B 1.2484 0.6836 -0.0240 0.096 Uiso calc R 1 . .
    H H57C 1.2469 0.6477 0.0541 0.096 Uiso calc R 1 . .
    C C58 0.3713(4) 0.8062(3) 0.2973(2) 0.1182(14) Uani d . 1 . .
    H H58 0.3213 0.7935 0.3408 0.142 Uiso calc R 1 . .
    C C59 0.3491(3) 0.7741(2) 0.2395(2) 0.1112(13) Uani d . 1 . .
    H H59 0.2820 0.7404 0.2429 0.133 Uiso calc R 1 . .
    C C60 0.4263(3) 0.79108(19) 0.17427(18) 0.0894(9) Uani d . 1 . .
    H H60 0.4104 0.7680 0.1347 0.107 Uiso calc R 1 . .
    C C61 0.5253(2) 0.84136(14) 0.16742(15) 0.0635(6) Uani d . 1 . .
    C C62 0.5415(3) 0.87479(18) 0.22809(18) 0.0864(9) Uani d . 1 . .
    H H62 0.6051 0.9104 0.2252 0.104 Uiso calc R 1 . .
    C C63 0.4664(4) 0.8570(2) 0.2926(2) 0.1160(13) Uani d . 1 . .
    H H63 0.4809 0.8796 0.3326 0.139 Uiso calc R 1 . .
    C C64 0.6140(2) 0.86029(14) 0.09763(14) 0.0657(7) Uani d . 1 . .
    C C65 0.6132(3) 0.8012(2) 0.04466(16) 0.0994(11) Uani d . 1 . .
    H H65A 0.5255 0.8027 0.0283 0.149 Uiso calc R 1 . .
    H H65B 0.6329 0.7533 0.0678 0.149 Uiso calc R 1 . .
    H H65C 0.6809 0.8110 0.0049 0.149 Uiso calc R 1 . .
    C C66 0.7623(2) 0.86803(12) 0.11013(13) 0.0562(5) Uani d . 1 . .
    H H66A 0.7647 0.9114 0.1358 0.067 Uiso calc R 1 . .
    H H66B 0.8147 0.8776 0.0641 0.067 Uiso calc R 1 . .
    C C67 0.5596(3) 0.9349(2) 0.0646(2) 0.1180(14) Uani d . 1 . .
    H H67A 0.5629 0.9722 0.0967 0.177 Uiso calc R 1 . .
    H H67B 0.4675 0.9312 0.0557 0.177 Uiso calc R 1 . .
    H H67C 0.6144 0.9480 0.0206 0.177 Uiso calc R 1 . .
    C C68 0.9972(2) 0.87762(11) 0.23994(12) 0.0493(5) Uani d . 1 . .
    C C69 1.04683(17) 0.90457(8) 0.30302(7) 0.0532(5) Uani d G 1 . .
    C C70 1.01267(16) 0.87067(8) 0.37072(8) 0.0631(6) Uani d G 1 . .
    H H70 0.9553 0.8318 0.3773 0.076 Uiso calc R 1 . .
    C C71 1.0643(2) 0.89490(10) 0.42856(7) 0.0785(8) Uani d G 1 . .
    H H71 1.0414 0.8722 0.4739 0.094 Uiso calc R 1 . .
    C C72 1.1501(2) 0.95302(11) 0.41871(10) 0.0818(9) Uani d G 1 . .
    C C73 1.18427(19) 0.98692(9) 0.35101(12) 0.0963(10) Uani d G 1 . .
    H H73 1.2417 1.0258 0.3444 0.116 Uiso calc R 1 . .
    C C74 1.13263(19) 0.96270(9) 0.29316(9) 0.0807(8) Uani d G 1 . .
    H H74 1.1555 0.9854 0.2479 0.097 Uiso calc R 1 . .
loop_
    _atom_site_aniso_label
    _atom_site_aniso_U_11
    _atom_site_aniso_U_22
    _atom_site_aniso_U_33
    _atom_site_aniso_U_12
    _atom_site_aniso_U_13
    _atom_site_aniso_U_23
    Sn1 0.03670(7) 0.04200(8) 0.04561(8) -0.00403(5) -0.00482(5) 0.00344(6)
    Cl1 0.0915(5) 0.0763(4) 0.0553(3) -0.0088(3) -0.0132(3) 0.0210(3)
    O1 0.0563(10) 0.0771(11) 0.0692(11) 0.0049(8) 0.0091(8) 0.0164(9)
    O2 0.0527(8) 0.0510(8) 0.0558(9) -0.0009(7) -0.0007(7) 0.0117(7)
    C1 0.103(2) 0.0613(16) 0.0789(19) 0.0170(15) -0.0220(17) 0.0023(14)
    C2 0.0795(18) 0.0616(15) 0.0777(18) 0.0185(13) -0.0063(14) -0.0135(13)
    C3 0.0654(14) 0.0573(13) 0.0518(13) 0.0030(11) -0.0014(11) -0.0094(10)
    C4 0.0473(11) 0.0444(10) 0.0452(11) -0.0073(8) -0.0067(9) -0.0079(9)
    C5 0.0613(14) 0.0635(14) 0.0514(13) 0.0002(11) 0.0020(11) 0.0009(11)
    C6 0.097(2) 0.0717(17) 0.0542(14) 0.0043(15) -0.0057(14) 0.0117(13)
    C7 0.0442(11) 0.0582(12) 0.0429(11) -0.0048(9) -0.0071(8) -0.0029(9)
    C8 0.0620(15) 0.0800(17) 0.0749(17) -0.0060(13) -0.0244(13) -0.0214(14)
    C9 0.0691(15) 0.0804(17) 0.0428(12) 0.0039(13) -0.0037(11) 0.0032(11)
    C10 0.0387(10) 0.0514(11) 0.0504(11) -0.0035(8) -0.0068(9) -0.0010(9)
    C11 0.189(5) 0.069(2) 0.073(2) -0.035(3) 0.010(3) 0.0125(17)
    C12 0.132(3) 0.077(2) 0.087(2) 0.014(2) -0.014(2) 0.0174(18)
    C13 0.0693(16) 0.0705(16) 0.0755(18) -0.0048(13) -0.0086(13) 0.0132(14)
    C14 0.0466(11) 0.0555(12) 0.0418(11) -0.0082(9) 0.0048(9) -0.0061(9)
    C15 0.0679(17) 0.090(2) 0.0731(17) -0.0314(15) 0.0046(13) -0.0049(15)
    C16 0.130(3) 0.103(3) 0.095(3) -0.068(3) 0.020(2) -0.001(2)
    C17 0.0491(12) 0.0491(11) 0.0525(12) -0.0009(9) 0.0016(9) -0.0049(9)
    C18 0.103(2) 0.0593(15) 0.0722(17) -0.0045(14) 0.0114(15) -0.0180(13)
    C19 0.0573(15) 0.091(2) 0.0809(19) 0.0226(14) -0.0057(13) 0.0009(15)
    C20 0.0537(12) 0.0478(11) 0.0526(12) -0.0121(9) -0.0008(10) -0.0018(9)
    C21 0.074(2) 0.116(3) 0.089(2) -0.0017(19) -0.0143(17) -0.039(2)
    C22 0.084(2) 0.126(3) 0.0592(17) -0.0057(19) -0.0140(15) 0.0006(18)
    C23 0.0628(15) 0.0705(16) 0.0704(17) -0.0047(12) -0.0136(12) 0.0058(13)
    C24 0.0325(10) 0.0615(13) 0.0593(13) -0.0035(9) -0.0116(9) -0.0008(10)
    C25 0.0554(14) 0.0649(15) 0.0751(17) -0.0092(11) -0.0093(12) -0.0037(13)
    C26 0.0687(18) 0.0724(18) 0.117(3) -0.0072(14) -0.0133(18) -0.0259(19)
    C27 0.0374(11) 0.0688(14) 0.0646(14) -0.0027(10) -0.0085(10) -0.0102(11)
    C28 0.0515(15) 0.104(2) 0.120(3) 0.0240(14) -0.0254(16) -0.043(2)
    C29 0.0440(11) 0.0519(12) 0.0670(14) -0.0028(9) -0.0138(10) -0.0044(10)
    C30 0.0629(16) 0.131(3) 0.0669(17) -0.0331(17) 0.0078(13) -0.0100(17)
    C31 0.0543(13) 0.0457(11) 0.0517(12) -0.0048(9) -0.0060(10) 0.0018(9)
    C32 0.0506(11) 0.0412(10) 0.0450(11) -0.0030(8) -0.0080(9) -0.0013(8)
    C33 0.0549(13) 0.0612(14) 0.0659(15) 0.0085(11) 0.0015(11) 0.0077(11)
    C34 0.0645(15) 0.0567(13) 0.0685(15) 0.0103(11) -0.0124(12) 0.0121(11)
    C35 0.0638(14) 0.0476(11) 0.0452(11) -0.0095(10) -0.0131(10) 0.0038(9)
    C36 0.0551(13) 0.0568(13) 0.0525(13) -0.0018(10) -0.0025(10) 0.0036(10)
    C37 0.0535(12) 0.0448(11) 0.0522(12) 0.0032(9) -0.0073(10) 0.0016(9)
    Sn2 0.04279(8) 0.03930(7) 0.04131(7) -0.00511(5) -0.00827(5) 0.00398(5)
    Cl2 0.1463(9) 0.1429(9) 0.1476(9) 0.0149(7) -0.0835(8) -0.0799(8)
    O3 0.0610(9) 0.0521(8) 0.0458(8) -0.0142(7) -0.0103(7) -0.0005(6)
    O4 0.0869(12) 0.0566(9) 0.0570(10) -0.0177(8) -0.0170(9) 0.0134(8)
    C38 0.056(5) 0.082(7) 0.121(9) 0.018(5) 0.004(5) 0.045(7)
    C39 0.089(6) 0.057(4) 0.082(5) 0.014(4) 0.017(4) 0.021(3)
    C40 0.065(4) 0.050(3) 0.070(4) -0.006(3) -0.004(4) 0.005(3)
    C41 0.054(4) 0.044(4) 0.050(4) -0.026(3) -0.010(3) 0.021(3)
    C42 0.082(5) 0.055(5) 0.076(5) -0.011(3) -0.027(4) 0.018(4)
    C43 0.061(5) 0.098(9) 0.117(9) 0.002(5) -0.027(5) 0.046(8)
    C38B 0.086(6) 0.088(7) 0.084(6) 0.029(7) 0.012(5) 0.032(5)
    C39B 0.109(10) 0.065(6) 0.080(5) 0.028(6) 0.021(6) 0.012(4)
    C40B 0.095(7) 0.047(3) 0.059(4) -0.005(4) 0.003(4) -0.003(3)
    C41B 0.058(4) 0.036(3) 0.046(4) 0.002(4) -0.002(4) 0.012(3)
    C42B 0.068(4) 0.064(6) 0.062(4) -0.004(3) -0.009(3) 0.012(3)
    C43B 0.083(5) 0.109(9) 0.094(6) 0.005(5) -0.018(4) 0.033(5)
    C44 0.0599(13) 0.0444(11) 0.0563(13) -0.0136(10) -0.0004(10) 0.0091(10)
    C45 0.091(2) 0.0698(17) 0.099(2) -0.0373(15) -0.0052(17) 0.0250(16)
    C46 0.0522(13) 0.0543(13) 0.0747(16) -0.0137(10) -0.0131(11) 0.0144(11)
    C47 0.120(2) 0.0626(16) 0.0604(16) -0.0126(16) 0.0248(16) -0.0009(13)
    C48 0.104(2) 0.0670(18) 0.0664(18) 0.0137(16) 0.0183(16) 0.0239(14)
    C49 0.096(2) 0.092(2) 0.0553(15) 0.0049(17) -0.0111(14) 0.0174(15)
    C50 0.0762(16) 0.0685(15) 0.0492(13) -0.0085(12) -0.0099(12) 0.0033(11)
    C51 0.0498(11) 0.0455(11) 0.0419(10) -0.0027(9) 0.0035(9) -0.0015(8)
    C52 0.0678(15) 0.0526(13) 0.0575(14) -0.0125(11) 0.0010(11) -0.0011(11)
    C53 0.099(2) 0.0473(13) 0.0752(18) -0.0141(13) 0.0203(16) -0.0004(12)
    C54 0.0491(11) 0.0420(10) 0.0482(11) -0.0054(8) -0.0044(9) -0.0006(9)
    C55 0.0700(15) 0.0491(12) 0.0668(15) -0.0146(11) -0.0055(12) -0.0055(11)
    C56 0.0470(11) 0.0488(11) 0.0459(11) -0.0011(9) -0.0074(9) 0.0043(9)
    C57 0.0588(14) 0.0598(14) 0.0694(16) 0.0056(11) 0.0039(12) -0.0052(12)
    C58 0.066(2) 0.169(4) 0.107(3) 0.013(2) 0.012(2) 0.011(3)
    C59 0.0548(18) 0.151(4) 0.125(3) -0.026(2) -0.018(2) 0.027(3)
    C60 0.0628(17) 0.115(3) 0.093(2) -0.0183(17) -0.0315(16) 0.0139(19)
    C61 0.0438(12) 0.0681(15) 0.0785(17) 0.0053(11) -0.0207(11) 0.0067(13)
    C62 0.080(2) 0.085(2) 0.092(2) 0.0026(16) 0.0016(17) -0.0195(17)
    C63 0.105(3) 0.136(3) 0.103(3) 0.006(3) 0.017(2) -0.036(3)
    C64 0.0574(14) 0.0727(16) 0.0669(15) -0.0016(12) -0.0240(12) 0.0164(13)
    C65 0.091(2) 0.148(3) 0.0671(18) -0.023(2) -0.0320(17) -0.011(2)
    C66 0.0546(13) 0.0517(12) 0.0609(14) -0.0042(10) -0.0144(10) 0.0135(10)
    C67 0.081(2) 0.121(3) 0.143(3) 0.0079(19) -0.040(2) 0.068(2)
    C68 0.0541(12) 0.0400(10) 0.0541(12) 0.0013(9) -0.0128(10) 0.0007(9)
    C69 0.0560(13) 0.0418(11) 0.0643(14) 0.0009(9) -0.0172(11) -0.0057(10)
    C70 0.0671(15) 0.0653(15) 0.0605(14) -0.0072(12) -0.0156(12) -0.0107(12)
    C71 0.089(2) 0.087(2) 0.0639(16) 0.0057(16) -0.0214(15) -0.0193(15)
    C72 0.0799(19) 0.0754(18) 0.102(2) 0.0116(15) -0.0426(17) -0.0402(17)
    C73 0.104(2) 0.0684(18) 0.130(3) -0.0220(17) -0.048(2) -0.0192(19)
    C74 0.094(2) 0.0596(15) 0.095(2) -0.0239(14) -0.0317(17) 0.0033(14)
_geom_special_details
;
 All esds (except the esd in the dihedral angle between two l.s. planes)
 are estimated using the full covariance matrix.  The cell esds are taken
 into account individually in the estimation of esds in distances, angles
 and torsion angles; correlations between esds in cell parameters are only
 used when they are defined by crystal symmetry.  An approximate (isotropic)
 treatment of cell esds is used for estimating esds involving l.s. planes.
;
loop_
    _geom_bond_atom_site_label_1
    _geom_bond_atom_site_label_2
    _geom_bond_site_symmetry_2
    _geom_bond_distance
    _geom_bond_publ_flag
    Sn1 O2 . 2.0869(14) ?
    Sn1 C20 . 2.149(2) ?
    Sn1 C29 . 2.153(2) ?
    Sn1 C10 . 2.153(2) ?
    Cl1 C35 . 1.742(2) ?
    O1 C31 . 1.213(3) ?
    O2 C31 . 1.305(2) ?
    C1 C2 . 1.358(4) ?
    C1 C6 . 1.363(4) ?
    C1 H1 . 0.9300 ?
    C2 C3 . 1.382(3) ?
    C2 H2 . 0.9300 ?
    C3 C4 . 1.387(3) ?
    C3 H3 . 0.9300 ?
    C4 C5 . 1.391(3) ?
    C4 C7 . 1.527(3) ?
    C5 C6 . 1.377(3) ?
    C5 H5 . 0.9300 ?
    C6 H6 . 0.9300 ?
    C7 C9 . 1.536(3) ?
    C7 C8 . 1.545(3) ?
    C7 C10 . 1.548(3) ?
    C8 H8A . 0.9600 ?
    C8 H8B . 0.9600 ?
    C8 H8C . 0.9600 ?
    C9 H9A . 0.9600 ?
    C9 H9B . 0.9600 ?
    C9 H9C . 0.9600 ?
    C10 H10A . 0.9700 ?
    C10 H10B . 0.9700 ?
    C11 C16 . 1.337(6) ?
    C11 C12 . 1.346(5) ?
    C11 H11 . 0.9300 ?
    C12 C13 . 1.394(4) ?
    C12 H12 . 0.9300 ?
    C13 C14 . 1.372(3) ?
    C13 H13 . 0.9300 ?
    C14 C15 . 1.378(3) ?
    C14 C17 . 1.522(3) ?
    C15 C16 . 1.392(5) ?
    C15 H15 . 0.9300 ?
    C16 H16 . 0.9300 ?
    C17 C19 . 1.532(3) ?
    C17 C18 . 1.536(3) ?
    C17 C20 . 1.543(3) ?
    C18 H18A . 0.9600 ?
    C18 H18B . 0.9600 ?
    C18 H18C . 0.9600 ?
    C19 H19A . 0.9600 ?
    C19 H19B . 0.9600 ?
    C19 H19C . 0.9600 ?
    C20 H20A . 0.9700 ?
    C20 H20B . 0.9700 ?
    C21 C26 . 1.348(5) ?
    C21 C22 . 1.358(5) ?
    C21 H21 . 0.9300 ?
    C22 C23 . 1.392(4) ?
    C22 H22 . 0.9300 ?
    C23 C24 . 1.380(3) ?
    C23 H23 . 0.9300 ?
    C24 C25 . 1.392(3) ?
    C24 C27 . 1.522(3) ?
    C25 C26 . 1.382(4) ?
    C25 H25 . 0.9300 ?
    C26 H26 . 0.9300 ?
    C27 C30 . 1.530(4) ?
    C27 C29 . 1.544(3) ?
    C27 C28 . 1.553(3) ?
    C28 H28A . 0.9600 ?
    C28 H28B . 0.9600 ?
    C28 H28C . 0.9600 ?
    C29 H29A . 0.9700 ?
    C29 H29B . 0.9700 ?
    C30 H30A . 0.9600 ?
    C30 H30B . 0.9600 ?
    C30 H30C . 0.9600 ?
    C31 C32 . 1.502(3) ?
    C32 C37 . 1.380(3) ?
    C32 C33 . 1.388(3) ?
    C33 C34 . 1.382(3) ?
    C33 H33 . 0.9300 ?
    C34 C35 . 1.370(3) ?
    C34 H34 . 0.9300 ?
    C35 C36 . 1.373(3) ?
    C36 C37 . 1.384(3) ?
    C36 H36 . 0.9300 ?
    C37 H37 . 0.9300 ?
    Sn2 O3 . 2.0711(15) ?
    Sn2 C56 . 2.150(2) ?
    Sn2 C66 . 2.153(2) ?
    Sn2 C46 . 2.161(2) ?
    Cl2 C72 . 1.7144(14) ?
    O3 C68 . 1.305(2) ?
    O4 C68 . 1.214(3) ?
    C38 C39 . 1.3900 ?
    C38 C43 . 1.3900 ?
    C38 H38 . 0.9300 ?
    C39 C40 . 1.3900 ?
    C39 H39 . 0.9300 ?
    C40 C41 . 1.3900 ?
    C40 H40 . 0.9300 ?
    C41 C42 . 1.3900 ?
    C41 C44 . 1.510(6) ?
    C42 C43 . 1.3900 ?
    C42 H42 . 0.9300 ?
    C43 H43 . 0.9300 ?
    C38B C39B . 1.3900 ?
    C38B C43B . 1.3900 ?
    C38B H38B . 0.9300 ?
    C39B C40B . 1.3900 ?
    C39B H39B . 0.9300 ?
    C40B C41B . 1.3900 ?
    C40B H40B . 0.9300 ?
    C41B C42B . 1.3900 ?
    C41B C44 . 1.576(8) ?
    C42B C43B . 1.3900 ?
    C42B H42B . 0.9300 ?
    C43B H43B . 0.9300 ?
    C44 C47 . 1.518(3) ?
    C44 C46 . 1.545(3) ?
    C44 C45 . 1.550(3) ?
    C45 H45A . 0.9600 ?
    C45 H45B . 0.9600 ?
    C45 H45C . 0.9600 ?
    C46 H46A . 0.9700 ?
    C46 H46B . 0.9700 ?
    C47 H47A . 0.9600 ?
    C47 H47B . 0.9600 ?
    C47 H47C . 0.9600 ?
    C48 C49 . 1.359(4) ?
    C48 C53 . 1.370(4) ?
    C48 H48 . 0.9300 ?
    C49 C50 . 1.385(4) ?
    C49 H49 . 0.9300 ?
    C50 C51 . 1.386(3) ?
    C50 H50 . 0.9300 ?
    C51 C52 . 1.392(3) ?
    C51 C54 . 1.529(3) ?
    C52 C53 . 1.386(3) ?
    C52 H52 . 0.9300 ?
    C53 H53 . 0.9300 ?
    C54 C55 . 1.530(3) ?
    C54 C56 . 1.543(3) ?
    C54 C57 . 1.543(3) ?
    C55 H55A . 0.9600 ?
    C55 H55B . 0.9600 ?
    C55 H55C . 0.9600 ?
    C56 H56A . 0.9700 ?
    C56 H56B . 0.9700 ?
    C57 H57A . 0.9600 ?
    C57 H57B . 0.9600 ?
    C57 H57C . 0.9600 ?
    C58 C59 . 1.340(6) ?
    C58 C63 . 1.358(6) ?
    C58 H58 . 0.9300 ?
    C59 C60 . 1.398(5) ?
    C59 H59 . 0.9300 ?
    C60 C61 . 1.377(4) ?
    C60 H60 . 0.9300 ?
    C61 C62 . 1.386(4) ?
    C61 C64 . 1.526(4) ?
    C62 C63 . 1.379(5) ?
    C62 H62 . 0.9300 ?
    C63 H63 . 0.9300 ?
    C64 C67 . 1.539(4) ?
    C64 C66 . 1.541(3) ?
    C64 C65 . 1.542(4) ?
    C65 H65A . 0.9600 ?
    C65 H65B . 0.9600 ?
    C65 H65C . 0.9600 ?
    C66 H66A . 0.9700 ?
    C66 H66B . 0.9700 ?
    C67 H67A . 0.9600 ?
    C67 H67B . 0.9600 ?
    C67 H67C . 0.9600 ?
    C68 C69 . 1.489(2) ?
    C69 C70 . 1.3900 ?
    C69 C74 . 1.3900 ?
    C70 C71 . 1.3900 ?
    C70 H70 . 0.9300 ?
    C71 C72 . 1.3900 ?
    C71 H71 . 0.9300 ?
    C72 C73 . 1.3900 ?
    C73 C74 . 1.3900 ?
    C73 H73 . 0.9300 ?
    C74 H74 . 0.9300 ?
loop_
    _geom_angle_atom_site_label_1
    _geom_angle_atom_site_label_2
    _geom_angle_atom_site_label_3
    _geom_angle_site_symmetry_1
    _geom_angle_site_symmetry_3
    _geom_angle
    _geom_angle_publ_flag
    O2 Sn1 C20 . . 104.55(7) ?
    O2 Sn1 C29 . . 100.11(8) ?
    C20 Sn1 C29 . . 116.27(9) ?
    O2 Sn1 C10 . . 103.32(7) ?
    C20 Sn1 C10 . . 117.51(8) ?
    C29 Sn1 C10 . . 112.11(8) ?
    C31 O2 Sn1 . . 114.39(13) ?
    C2 C1 C6 . . 119.3(3) ?
    C2 C1 H1 . . 120.3 ?
    C6 C1 H1 . . 120.3 ?
    C1 C2 C3 . . 120.8(2) ?
    C1 C2 H2 . . 119.6 ?
    C3 C2 H2 . . 119.6 ?
    C2 C3 C4 . . 121.3(2) ?
    C2 C3 H3 . . 119.4 ?
    C4 C3 H3 . . 119.4 ?
    C3 C4 C5 . . 116.6(2) ?
    C3 C4 C7 . . 122.52(19) ?
    C5 C4 C7 . . 120.85(19) ?
    C6 C5 C4 . . 121.5(2) ?
    C6 C5 H5 . . 119.2 ?
    C4 C5 H5 . . 119.2 ?
    C1 C6 C5 . . 120.5(3) ?
    C1 C6 H6 . . 119.7 ?
    C5 C6 H6 . . 119.7 ?
    C4 C7 C9 . . 112.39(18) ?
    C4 C7 C8 . . 108.18(19) ?
    C9 C7 C8 . . 108.05(19) ?
    C4 C7 C10 . . 111.39(17) ?
    C9 C7 C10 . . 108.58(18) ?
    C8 C7 C10 . . 108.11(17) ?
    C7 C8 H8A . . 109.5 ?
    C7 C8 H8B . . 109.5 ?
    H8A C8 H8B . . 109.5 ?
    C7 C8 H8C . . 109.5 ?
    H8A C8 H8C . . 109.5 ?
    H8B C8 H8C . . 109.5 ?
    C7 C9 H9A . . 109.5 ?
    C7 C9 H9B . . 109.5 ?
    H9A C9 H9B . . 109.5 ?
    C7 C9 H9C . . 109.5 ?
    H9A C9 H9C . . 109.5 ?
    H9B C9 H9C . . 109.5 ?
    C7 C10 Sn1 . . 118.18(13) ?
    C7 C10 H10A . . 107.8 ?
    Sn1 C10 H10A . . 107.8 ?
    C7 C10 H10B . . 107.8 ?
    Sn1 C10 H10B . . 107.8 ?
    H10A C10 H10B . . 107.1 ?
    C16 C11 C12 . . 119.4(3) ?
    C16 C11 H11 . . 120.3 ?
    C12 C11 H11 . . 120.3 ?
    C11 C12 C13 . . 120.1(4) ?
    C11 C12 H12 . . 119.9 ?
    C13 C12 H12 . . 119.9 ?
    C14 C13 C12 . . 121.7(3) ?
    C14 C13 H13 . . 119.1 ?
    C12 C13 H13 . . 119.1 ?
    C13 C14 C15 . . 116.7(2) ?
    C13 C14 C17 . . 120.5(2) ?
    C15 C14 C17 . . 122.7(2) ?
    C14 C15 C16 . . 120.4(3) ?
    C14 C15 H15 . . 119.8 ?
    C16 C15 H15 . . 119.8 ?
    C11 C16 C15 . . 121.6(3) ?
    C11 C16 H16 . . 119.2 ?
    C15 C16 H16 . . 119.2 ?
    C14 C17 C19 . . 112.3(2) ?
    C14 C17 C18 . . 107.98(19) ?
    C19 C17 C18 . . 108.4(2) ?
    C14 C17 C20 . . 110.80(17) ?
    C19 C17 C20 . . 108.98(19) ?
    C18 C17 C20 . . 108.27(19) ?
    C17 C18 H18A . . 109.5 ?
    C17 C18 H18B . . 109.5 ?
    H18A C18 H18B . . 109.5 ?
    C17 C18 H18C . . 109.5 ?
    H18A C18 H18C . . 109.5 ?
    H18B C18 H18C . . 109.5 ?
    C17 C19 H19A . . 109.5 ?
    C17 C19 H19B . . 109.5 ?
    H19A C19 H19B . . 109.5 ?
    C17 C19 H19C . . 109.5 ?
    H19A C19 H19C . . 109.5 ?
    H19B C19 H19C . . 109.5 ?
    C17 C20 Sn1 . . 117.25(14) ?
    C17 C20 H20A . . 108.0 ?
    Sn1 C20 H20A . . 108.0 ?
    C17 C20 H20B . . 108.0 ?
    Sn1 C20 H20B . . 108.0 ?
    H20A C20 H20B . . 107.2 ?
    C26 C21 C22 . . 119.8(3) ?
    C26 C21 H21 . . 120.1 ?
    C22 C21 H21 . . 120.1 ?
    C21 C22 C23 . . 120.0(3) ?
    C21 C22 H22 . . 120.0 ?
    C23 C22 H22 . . 120.0 ?
    C24 C23 C22 . . 121.7(3) ?
    C24 C23 H23 . . 119.1 ?
    C22 C23 H23 . . 119.1 ?
    C23 C24 C25 . . 116.3(2) ?
    C23 C24 C27 . . 120.9(2) ?
    C25 C24 C27 . . 122.8(2) ?
    C26 C25 C24 . . 121.4(3) ?
    C26 C25 H25 . . 119.3 ?
    C24 C25 H25 . . 119.3 ?
    C21 C26 C25 . . 120.7(3) ?
    C21 C26 H26 . . 119.7 ?
    C25 C26 H26 . . 119.7 ?
    C24 C27 C30 . . 112.5(2) ?
    C24 C27 C29 . . 110.85(18) ?
    C30 C27 C29 . . 109.2(2) ?
    C24 C27 C28 . . 109.4(2) ?
    C30 C27 C28 . . 107.7(2) ?
    C29 C27 C28 . . 107.0(2) ?
    C27 C28 H28A . . 109.5 ?
    C27 C28 H28B . . 109.5 ?
    H28A C28 H28B . . 109.5 ?
    C27 C28 H28C . . 109.5 ?
    H28A C28 H28C . . 109.5 ?
    H28B C28 H28C . . 109.5 ?
    C27 C29 Sn1 . . 122.42(15) ?
    C27 C29 H29A . . 106.7 ?
    Sn1 C29 H29A . . 106.7 ?
    C27 C29 H29B . . 106.7 ?
    Sn1 C29 H29B . . 106.7 ?
    H29A C29 H29B . . 106.6 ?
    C27 C30 H30A . . 109.5 ?
    C27 C30 H30B . . 109.5 ?
    H30A C30 H30B . . 109.5 ?
    C27 C30 H30C . . 109.5 ?
    H30A C30 H30C . . 109.5 ?
    H30B C30 H30C . . 109.5 ?
    O1 C31 O2 . . 123.5(2) ?
    O1 C31 C32 . . 121.4(2) ?
    O2 C31 C32 . . 115.01(18) ?
    C37 C32 C33 . . 118.80(19) ?
    C37 C32 C31 . . 121.85(19) ?
    C33 C32 C31 . . 119.33(19) ?
    C34 C33 C32 . . 120.9(2) ?
    C34 C33 H33 . . 119.5 ?
    C32 C33 H33 . . 119.5 ?
    C35 C34 C33 . . 118.9(2) ?
    C35 C34 H34 . . 120.5 ?
    C33 C34 H34 . . 120.5 ?
    C34 C35 C36 . . 121.5(2) ?
    C34 C35 Cl1 . . 119.21(17) ?
    C36 C35 Cl1 . . 119.31(18) ?
    C35 C36 C37 . . 119.1(2) ?
    C35 C36 H36 . . 120.4 ?
    C37 C36 H36 . . 120.4 ?
    C32 C37 C36 . . 120.7(2) ?
    C32 C37 H37 . . 119.6 ?
    C36 C37 H37 . . 119.6 ?
    O3 Sn2 C56 . . 98.90(7) ?
    O3 Sn2 C66 . . 104.34(8) ?
    C56 Sn2 C66 . . 119.33(8) ?
    O3 Sn2 C46 . . 101.53(8) ?
    C56 Sn2 C46 . . 114.20(9) ?
    C66 Sn2 C46 . . 114.63(9) ?
    C68 O3 Sn2 . . 114.93(13) ?
    C39 C38 C43 . . 120.0 ?
    C39 C38 H38 . . 120.0 ?
    C43 C38 H38 . . 120.0 ?
    C40 C39 C38 . . 120.0 ?
    C40 C39 H39 . . 120.0 ?
    C38 C39 H39 . . 120.0 ?
    C39 C40 C41 . . 120.0 ?
    C39 C40 H40 . . 120.0 ?
    C41 C40 H40 . . 120.0 ?
    C40 C41 C42 . . 120.0 ?
    C40 C41 C44 . . 117.1(5) ?
    C42 C41 C44 . . 122.8(5) ?
    C43 C42 C41 . . 120.0 ?
    C43 C42 H42 . . 120.0 ?
    C41 C42 H42 . . 120.0 ?
    C42 C43 C38 . . 120.0 ?
    C42 C43 H43 . . 120.0 ?
    C38 C43 H43 . . 120.0 ?
    C39B C38B C43B . . 120.0 ?
    C39B C38B H38B . . 120.0 ?
    C43B C38B H38B . . 120.0 ?
    C40B C39B C38B . . 120.0 ?
    C40B C39B H39B . . 120.0 ?
    C38B C39B H39B . . 120.0 ?
    C41B C40B C39B . . 120.0 ?
    C41B C40B H40B . . 120.0 ?
    C39B C40B H40B . . 120.0 ?
    C42B C41B C40B . . 120.0 ?
    C42B C41B C44 . . 118.9(5) ?
    C40B C41B C44 . . 121.1(5) ?
    C43B C42B C41B . . 120.0 ?
    C43B C42B H42B . . 120.0 ?
    C41B C42B H42B . . 120.0 ?
    C42B C43B C38B . . 120.0 ?
    C42B C43B H43B . . 120.0 ?
    C38B C43B H43B . . 120.0 ?
    C41 C44 C47 . . 118.6(5) ?
    C41 C44 C46 . . 109.1(5) ?
    C47 C44 C46 . . 109.3(2) ?
    C41 C44 C45 . . 104.9(4) ?
    C47 C44 C45 . . 106.3(2) ?
    C46 C44 C45 . . 108.2(2) ?
    C41 C44 C41B . . 10.5(5) ?
    C47 C44 C41B . . 109.3(4) ?
    C46 C44 C41B . . 109.9(5) ?
    C45 C44 C41B . . 113.6(5) ?
    C44 C45 H45A . . 109.5 ?
    C44 C45 H45B . . 109.5 ?
    H45A C45 H45B . . 109.5 ?
    C44 C45 H45C . . 109.5 ?
    H45A C45 H45C . . 109.5 ?
    H45B C45 H45C . . 109.5 ?
    C44 C46 Sn2 . . 120.39(15) ?
    C44 C46 H46A . . 107.2 ?
    Sn2 C46 H46A . . 107.2 ?
    C44 C46 H46B . . 107.2 ?
    Sn2 C46 H46B . . 107.2 ?
    H46A C46 H46B . . 106.9 ?
    C44 C47 H47A . . 109.5 ?
    C44 C47 H47B . . 109.5 ?
    H47A C47 H47B . . 109.5 ?
    C44 C47 H47C . . 109.5 ?
    H47A C47 H47C . . 109.5 ?
    H47B C47 H47C . . 109.5 ?
    C49 C48 C53 . . 119.2(3) ?
    C49 C48 H48 . . 120.4 ?
    C53 C48 H48 . . 120.4 ?
    C48 C49 C50 . . 120.8(3) ?
    C48 C49 H49 . . 119.6 ?
    C50 C49 H49 . . 119.6 ?
    C49 C50 C51 . . 121.3(3) ?
    C49 C50 H50 . . 119.4 ?
    C51 C50 H50 . . 119.4 ?
    C50 C51 C52 . . 117.0(2) ?
    C50 C51 C54 . . 122.9(2) ?
    C52 C51 C54 . . 120.0(2) ?
    C53 C52 C51 . . 121.1(3) ?
    C53 C52 H52 . . 119.5 ?
    C51 C52 H52 . . 119.5 ?
    C48 C53 C52 . . 120.6(3) ?
    C48 C53 H53 . . 119.7 ?
    C52 C53 H53 . . 119.7 ?
    C51 C54 C55 . . 112.55(19) ?
    C51 C54 C56 . . 110.77(17) ?
    C55 C54 C56 . . 108.40(17) ?
    C51 C54 C57 . . 108.67(17) ?
    C55 C54 C57 . . 108.13(19) ?
    C56 C54 C57 . . 108.20(18) ?
    C54 C55 H55A . . 109.5 ?
    C54 C55 H55B . . 109.5 ?
    H55A C55 H55B . . 109.5 ?
    C54 C55 H55C . . 109.5 ?
    H55A C55 H55C . . 109.5 ?
    H55B C55 H55C . . 109.5 ?
    C54 C56 Sn2 . . 118.35(14) ?
    C54 C56 H56A . . 107.7 ?
    Sn2 C56 H56A . . 107.7 ?
    C54 C56 H56B . . 107.7 ?
    Sn2 C56 H56B . . 107.7 ?
    H56A C56 H56B . . 107.1 ?
    C54 C57 H57A . . 109.5 ?
    C54 C57 H57B . . 109.5 ?
    H57A C57 H57B . . 109.5 ?
    C54 C57 H57C . . 109.5 ?
    H57A C57 H57C . . 109.5 ?
    H57B C57 H57C . . 109.5 ?
    C59 C58 C63 . . 120.3(4) ?
    C59 C58 H58 . . 119.8 ?
    C63 C58 H58 . . 119.8 ?
    C58 C59 C60 . . 120.3(4) ?
    C58 C59 H59 . . 119.9 ?
    C60 C59 H59 . . 119.9 ?
    C61 C60 C59 . . 121.2(3) ?
    C61 C60 H60 . . 119.4 ?
    C59 C60 H60 . . 119.4 ?
    C60 C61 C62 . . 116.3(3) ?
    C60 C61 C64 . . 123.0(3) ?
    C62 C61 C64 . . 120.7(3) ?
    C63 C62 C61 . . 122.1(3) ?
    C63 C62 H62 . . 118.9 ?
    C61 C62 H62 . . 118.9 ?
    C58 C63 C62 . . 119.6(4) ?
    C58 C63 H63 . . 120.2 ?
    C62 C63 H63 . . 120.2 ?
    C61 C64 C67 . . 108.2(2) ?
    C61 C64 C66 . . 111.2(2) ?
    C67 C64 C66 . . 108.1(2) ?
    C61 C64 C65 . . 112.2(2) ?
    C67 C64 C65 . . 109.2(3) ?
    C66 C64 C65 . . 107.9(2) ?
    C64 C65 H65A . . 109.5 ?
    C64 C65 H65B . . 109.5 ?
    H65A C65 H65B . . 109.5 ?
    C64 C65 H65C . . 109.5 ?
    H65A C65 H65C . . 109.5 ?
    H65B C65 H65C . . 109.5 ?
    C64 C66 Sn2 . . 118.38(15) ?
    C64 C66 H66A . . 107.7 ?
    Sn2 C66 H66A . . 107.7 ?
    C64 C66 H66B . . 107.7 ?
    Sn2 C66 H66B . . 107.7 ?
    H66A C66 H66B . . 107.1 ?
    C64 C67 H67A . . 109.5 ?
    C64 C67 H67B . . 109.5 ?
    H67A C67 H67B . . 109.5 ?
    C64 C67 H67C . . 109.5 ?
    H67A C67 H67C . . 109.5 ?
    H67B C67 H67C . . 109.5 ?
    O4 C68 O3 . . 123.7(2) ?
    O4 C68 C69 . . 121.73(19) ?
    O3 C68 C69 . . 114.57(18) ?
    C70 C69 C74 . . 120.0 ?
    C70 C69 C68 . . 120.91(13) ?
    C74 C69 C68 . . 119.04(13) ?
    C71 C70 C69 . . 120.0 ?
    C71 C70 H70 . . 120.0 ?
    C69 C70 H70 . . 120.0 ?
    C72 C71 C70 . . 120.0 ?
    C72 C71 H71 . . 120.0 ?
    C70 C71 H71 . . 120.0 ?
    C71 C72 C73 . . 120.0 ?
    C71 C72 Cl2 . . 118.97(14) ?
    C73 C72 Cl2 . . 121.01(14) ?
    C74 C73 C72 . . 120.0 ?
    C74 C73 H73 . . 120.0 ?
    C72 C73 H73 . . 120.0 ?
    C73 C74 C69 . . 120.0 ?
    C73 C74 H74 . . 120.0 ?
    C69 C74 H74 . . 120.0 ?
loop_
    _geom_torsion_atom_site_label_1
    _geom_torsion_atom_site_label_2
    _geom_torsion_atom_site_label_3
    _geom_torsion_atom_site_label_4
    _geom_torsion_site_symmetry_1
    _geom_torsion_site_symmetry_2
    _geom_torsion_site_symmetry_3
    _geom_torsion_site_symmetry_4
    _geom_torsion
    _geom_torsion_publ_flag
    C20 Sn1 O2 C31 . . . . -59.08(17) ?
    C29 Sn1 O2 C31 . . . . -179.79(15) ?
    C10 Sn1 O2 C31 . . . . 64.41(16) ?
    C6 C1 C2 C3 . . . . -0.3(5) ?
    C1 C2 C3 C4 . . . . 0.7(4) ?
    C2 C3 C4 C5 . . . . -0.7(3) ?
    C2 C3 C4 C7 . . . . -180.0(2) ?
    C3 C4 C5 C6 . . . . 0.2(4) ?
    C7 C4 C5 C6 . . . . 179.6(2) ?
    C2 C1 C6 C5 . . . . -0.1(5) ?
    C4 C5 C6 C1 . . . . 0.1(4) ?
    C3 C4 C7 C9 . . . . -14.2(3) ?
    C5 C4 C7 C9 . . . . 166.5(2) ?
    C3 C4 C7 C8 . . . . 105.0(2) ?
    C5 C4 C7 C8 . . . . -74.2(3) ?
    C3 C4 C7 C10 . . . . -136.3(2) ?
    C5 C4 C7 C10 . . . . 44.4(3) ?
    C4 C7 C10 Sn1 . . . . 61.6(2) ?
    C9 C7 C10 Sn1 . . . . -62.7(2) ?
    C8 C7 C10 Sn1 . . . . -179.66(16) ?
    O2 Sn1 C10 C7 . . . . 80.87(16) ?
    C20 Sn1 C10 C7 . . . . -164.65(14) ?
    C29 Sn1 C10 C7 . . . . -26.05(18) ?
    C16 C11 C12 C13 . . . . 0.0(6) ?
    C11 C12 C13 C14 . . . . -0.1(5) ?
    C12 C13 C14 C15 . . . . 0.0(4) ?
    C12 C13 C14 C17 . . . . 177.8(3) ?
    C13 C14 C15 C16 . . . . 0.1(4) ?
    C17 C14 C15 C16 . . . . -177.7(3) ?
    C12 C11 C16 C15 . . . . 0.1(6) ?
    C14 C15 C16 C11 . . . . -0.1(5) ?
    C13 C14 C17 C19 . . . . 164.4(2) ?
    C15 C14 C17 C19 . . . . -18.0(3) ?
    C13 C14 C17 C18 . . . . -76.2(3) ?
    C15 C14 C17 C18 . . . . 101.5(3) ?
    C13 C14 C17 C20 . . . . 42.2(3) ?
    C15 C14 C17 C20 . . . . -140.1(2) ?
    C14 C17 C20 Sn1 . . . . 53.8(2) ?
    C19 C17 C20 Sn1 . . . . -70.3(2) ?
    C18 C17 C20 Sn1 . . . . 172.01(16) ?
    O2 Sn1 C20 C17 . . . . 133.45(16) ?
    C29 Sn1 C20 C17 . . . . -117.26(17) ?
    C10 Sn1 C20 C17 . . . . 19.6(2) ?
    C26 C21 C22 C23 . . . . -0.2(5) ?
    C21 C22 C23 C24 . . . . 0.9(4) ?
    C22 C23 C24 C25 . . . . -1.1(4) ?
    C22 C23 C24 C27 . . . . 179.6(2) ?
    C23 C24 C25 C26 . . . . 0.6(3) ?
    C27 C24 C25 C26 . . . . 179.9(2) ?
    C22 C21 C26 C25 . . . . -0.3(5) ?
    C24 C25 C26 C21 . . . . 0.1(4) ?
    C23 C24 C27 C30 . . . . -170.9(2) ?
    C25 C24 C27 C30 . . . . 9.9(3) ?
    C23 C24 C27 C29 . . . . 66.5(3) ?
    C25 C24 C27 C29 . . . . -112.7(2) ?
    C23 C24 C27 C28 . . . . -51.2(3) ?
    C25 C24 C27 C28 . . . . 129.6(2) ?
    C24 C27 C29 Sn1 . . . . 56.8(3) ?
    C30 C27 C29 Sn1 . . . . -67.7(3) ?
    C28 C27 C29 Sn1 . . . . 175.97(18) ?
    O2 Sn1 C29 C27 . . . . 58.4(2) ?
    C20 Sn1 C29 C27 . . . . -53.5(2) ?
    C10 Sn1 C29 C27 . . . . 167.32(17) ?
    Sn1 O2 C31 O1 . . . . 1.4(3) ?
    Sn1 O2 C31 C32 . . . . -177.74(14) ?
    O1 C31 C32 C37 . . . . -175.2(2) ?
    O2 C31 C32 C37 . . . . 4.0(3) ?
    O1 C31 C32 C33 . . . . 3.2(3) ?
    O2 C31 C32 C33 . . . . -177.7(2) ?
    C37 C32 C33 C34 . . . . 0.2(4) ?
    C31 C32 C33 C34 . . . . -178.2(2) ?
    C32 C33 C34 C35 . . . . 0.9(4) ?
    C33 C34 C35 C36 . . . . -1.2(4) ?
    C33 C34 C35 Cl1 . . . . 178.6(2) ?
    C34 C35 C36 C37 . . . . 0.4(4) ?
    Cl1 C35 C36 C37 . . . . -179.38(18) ?
    C33 C32 C37 C36 . . . . -1.0(3) ?
    C31 C32 C37 C36 . . . . 177.4(2) ?
    C35 C36 C37 C32 . . . . 0.7(3) ?
    C56 Sn2 O3 C68 . . . . 64.39(15) ?
    C66 Sn2 O3 C68 . . . . -59.10(16) ?
    C46 Sn2 O3 C68 . . . . -178.52(15) ?
    C43 C38 C39 C40 . . . . 0.0 ?
    C38 C39 C40 C41 . . . . 0.0 ?
    C39 C40 C41 C42 . . . . 0.0 ?
    C39 C40 C41 C44 . . . . 176.9(9) ?
    C40 C41 C42 C43 . . . . 0.0 ?
    C44 C41 C42 C43 . . . . -176.7(10) ?
    C41 C42 C43 C38 . . . . 0.0 ?
    C39 C38 C43 C42 . . . . 0.0 ?
    C43B C38B C39B C40B . . . . 0.0 ?
    C38B C39B C40B C41B . . . . 0.0 ?
    C39B C40B C41B C42B . . . . 0.0 ?
    C39B C40B C41B C44 . . . . -180.0(9) ?
    C40B C41B C42B C43B . . . . 0.0 ?
    C44 C41B C42B C43B . . . . 180.0(9) ?
    C41B C42B C43B C38B . . . . 0.0 ?
    C39B C38B C43B C42B . . . . 0.0 ?
    C40 C41 C44 C47 . . . . 173.6(4) ?
    C42 C41 C44 C47 . . . . -9.7(9) ?
    C40 C41 C44 C46 . . . . -60.5(6) ?
    C42 C41 C44 C46 . . . . 116.2(6) ?
    C40 C41 C44 C45 . . . . 55.2(6) ?
    C42 C41 C44 C45 . . . . -128.0(6) ?
    C40 C41 C44 C41B . . . . -157(5) ?
    C42 C41 C44 C41B . . . . 20(5) ?
    C42B C41B C44 C41 . . . . -161(5) ?
    C40B C41B C44 C41 . . . . 19(5) ?
    C42B C41B C44 C47 . . . . -7.6(6) ?
    C40B C41B C44 C47 . . . . 172.4(5) ?
    C42B C41B C44 C46 . . . . 112.4(5) ?
    C40B C41B C44 C46 . . . . -67.7(7) ?
    C42B C41B C44 C45 . . . . -126.2(4) ?
    C40B C41B C44 C45 . . . . 53.8(7) ?
    C41 C44 C46 Sn2 . . . . -60.3(5) ?
    C47 C44 C46 Sn2 . . . . 70.8(3) ?
    C45 C44 C46 Sn2 . . . . -173.79(19) ?
    C41B C44 C46 Sn2 . . . . -49.2(5) ?
    O3 Sn2 C46 C44 . . . . -40.3(2) ?
    C56 Sn2 C46 C44 . . . . 65.0(2) ?
    C66 Sn2 C46 C44 . . . . -152.14(18) ?
    C53 C48 C49 C50 . . . . 1.5(4) ?
    C48 C49 C50 C51 . . . . 0.1(4) ?
    C49 C50 C51 C52 . . . . -1.6(4) ?
    C49 C50 C51 C54 . . . . 178.8(2) ?
    C50 C51 C52 C53 . . . . 1.6(3) ?
    C54 C51 C52 C53 . . . . -178.8(2) ?
    C49 C48 C53 C52 . . . . -1.5(4) ?
    C51 C52 C53 C48 . . . . -0.1(4) ?
    C50 C51 C54 C55 . . . . -9.5(3) ?
    C52 C51 C54 C55 . . . . 170.8(2) ?
    C50 C51 C54 C56 . . . . -131.1(2) ?
    C52 C51 C54 C56 . . . . 49.3(3) ?
    C50 C51 C54 C57 . . . . 110.2(2) ?
    C52 C51 C54 C57 . . . . -69.4(3) ?
    C51 C54 C56 Sn2 . . . . 62.7(2) ?
    C55 C54 C56 Sn2 . . . . -61.3(2) ?
    C57 C54 C56 Sn2 . . . . -178.29(14) ?
    O3 Sn2 C56 C54 . . . . -157.89(15) ?
    C66 Sn2 C56 C54 . . . . -45.84(19) ?
    C46 Sn2 C56 C54 . . . . 95.12(16) ?
    C63 C58 C59 C60 . . . . 1.8(6) ?
    C58 C59 C60 C61 . . . . -0.7(6) ?
    C59 C60 C61 C62 . . . . -1.3(4) ?
    C59 C60 C61 C64 . . . . 178.6(3) ?
    C60 C61 C62 C63 . . . . 2.3(5) ?
    C64 C61 C62 C63 . . . . -177.6(3) ?
    C59 C58 C63 C62 . . . . -0.8(6) ?
    C61 C62 C63 C58 . . . . -1.3(6) ?
    C60 C61 C64 C67 . . . . 102.1(3) ?
    C62 C61 C64 C67 . . . . -77.9(3) ?
    C60 C61 C64 C66 . . . . -139.3(3) ?
    C62 C61 C64 C66 . . . . 40.6(3) ?
    C60 C61 C64 C65 . . . . -18.4(3) ?
    C62 C61 C64 C65 . . . . 161.6(3) ?
    C61 C64 C66 Sn2 . . . . 54.9(3) ?
    C67 C64 C66 Sn2 . . . . 173.4(2) ?
    C65 C64 C66 Sn2 . . . . -68.5(3) ?
    O3 Sn2 C66 C64 . . . . -120.47(19) ?
    C56 Sn2 C66 C64 . . . . 130.46(19) ?
    C46 Sn2 C66 C64 . . . . -10.3(2) ?
    Sn2 O3 C68 O4 . . . . 5.3(3) ?
    Sn2 O3 C68 C69 . . . . -174.14(12) ?
    O4 C68 C69 C70 . . . . -178.03(17) ?
    O3 C68 C69 C70 . . . . 1.5(2) ?
    O4 C68 C69 C74 . . . . -0.5(3) ?
    O3 C68 C69 C74 . . . . 179.02(14) ?
    C74 C69 C70 C71 . . . . 0.0 ?
    C68 C69 C70 C71 . . . . 177.53(17) ?
    C69 C70 C71 C72 . . . . 0.0 ?
    C70 C71 C72 C73 . . . . 0.0 ?
    C70 C71 C72 Cl2 . . . . -178.37(15) ?
    C71 C72 C73 C74 . . . . 0.0 ?
    Cl2 C72 C73 C74 . . . . 178.34(15) ?
    C72 C73 C74 C69 . . . . 0.0 ?
    C70 C69 C74 C73 . . . . 0.0 ?
    C68 C69 C74 C73 . . . . -177.58(16) ?
