# Supplementary material for: (4-Chloro­benzoato)tris­(2-methyl-2-phenyl­prop­yl)tin(IV)
Source: Acta Crystallogr Sect E Struct Rep Online. 2010 Dec 15;67(Pt 1):m74. doi: 10.1107/S160053681005107X (PMC3050320; doi:10.1107/S160053681005107X)
Supplement: Supplementary file 2 [file e-67-00m74-Isup2.hkl]

# 
# h,k,l, Fc-squared, Fo-squared, sigma(Fo-squared) and status flag 
# 
data_I
_shelx_title ' I         P-1          R   0.02' 
_shelx_refln_list_code          4 
_shelx_F_calc_maximum      339.54 
_exptl_crystal_F_000      1392.00 
_reflns_d_resolution_high  0.7371 
 
loop_ 
 _symmetry_equiv_pos_as_xyz 
 'x, y, z' 
 '-x, -y, -z' 
 
_cell_length_a     9.9480 
_cell_length_b    18.2280 
_cell_length_c    19.0390 
_cell_angle_alpha  84.737 
_cell_angle_beta   82.862 
_cell_angle_gamma  86.127 
 
_shelx_F_squared_multiplier     1.000 
 
loop_ 
 _refln_index_h 
 _refln_index_k 
 _refln_index_l 
 _refln_F_squared_calc 
 _refln_F_squared_meas 
 _refln_F_squared_sigma 
 _refln_observed_status 
   1   0   0       26.43       32.77      2.53 o 
   2   0   0    14228.14    14617.56    243.92 o 
   3   0   0      152.10      171.54      7.90 o 
   4   0   0     6140.15     6165.49     79.55 o 
   5   0   0      904.58      847.41     15.93 o 
   6   0   0     3118.51     3206.43     60.22 o 
   7   0   0     2049.08     2058.82     33.25 o 
   8   0   0     2778.63     2700.93     42.27 o 
   9   0   0      189.83      187.34     15.49 o 
  10   0   0      106.55       79.66     12.43 o 
  11   0   0      661.92      623.88     28.13 o 
  12   0   0       38.59       27.29     12.12 o 
  13   0   0      139.29      133.18     17.39 o 
 -13   1   0      398.68      437.91     28.24 o 
 -12   1   0        7.07       12.85     11.80 o 
 -11   1   0       63.53       72.07     12.85 o 
 -10   1   0       12.22       -6.32      8.64 o 
  -9   1   0     2647.31     2598.24     61.85 o 
  -8   1   0        0.68       -1.08      4.09 o 
  -7   1   0      425.65      404.73     11.87 o 
  -6   1   0     1763.60     1680.62     27.42 o 
  -5   1   0      582.41      633.35     13.11 o 
  -4   1   0     1203.51     1092.98     17.65 o 
  -3   1   0    17958.16    19696.99    328.01 o 
  -2   1   0     4970.59     5419.24     95.46 o 
  -1   1   0     5703.35     6233.57    188.03 o 
   1   1   0     1087.31     1382.16     18.35 o 
   2   1   0      113.25       94.09      4.74 o 
   3   1   0     4942.97     5276.04     91.99 o 
   4   1   0      686.54      810.44     27.71 o 
   5   1   0      732.89      749.41     14.98 o 
   6   1   0    15066.40    15476.72    189.85 o 
   7   1   0      238.76      210.37      9.63 o 
   8   1   0        1.86       -0.98      9.06 o 
   9   1   0     1083.27     1027.68     28.71 o 
  10   1   0      848.27      810.59     30.56 o 
  11   1   0       41.69       38.78     10.96 o 
  12   1   0       72.20       93.67     15.38 o 
  13   1   0      135.95      146.99     18.44 o 
 -12   2   0       51.49       53.32     14.01 o 
 -11   2   0     1070.30     1008.36     36.98 o 
 -10   2   0       50.34       27.18     11.17 o 
  -9   2   0      337.03      277.85     18.44 o 
  -8   2   0      936.74      854.95     29.82 o 
  -7   2   0     4169.08     4138.19     57.48 o 
  -6   2   0     1395.02     1466.23     24.28 o 
  -5   2   0     3184.71     3186.17     43.70 o 
  -4   2   0     5086.42     5182.53     54.14 o 
  -3   2   0    10735.08    10974.89    166.27 o 
  -2   2   0     3560.11     3914.66     84.35 o 
  -1   2   0      141.73      121.80      4.74 o 
   0   2   0    31617.45    30604.63   1101.68 o 
   1   2   0      115.93      126.03      2.85 o 
   2   2   0     6896.01     7287.64     88.74 o 
   3   2   0    11910.56    12168.41    204.10 o 
   4   2   0    15824.68    15920.53    192.59 o 
   5   2   0     2387.47     2616.89     37.60 o 
   6   2   0        3.07        3.07      3.52 o 
   7   2   0       93.61       96.99      7.15 o 
   8   2   0     3437.34     3501.43    117.54 o 
   9   2   0      184.91      165.10     21.55 o 
  10   2   0       26.59       17.28      9.06 o 
  11   2   0       67.30       68.70     13.07 o 
  12   2   0      410.56      440.96     25.29 o 
 -12   3   0       50.47       61.85     14.44 o 
 -11   3   0        1.11       -0.74      9.59 o 
 -10   3   0       48.56       44.68     11.27 o 
  -9   3   0     3155.14     3165.65     72.07 o 
  -8   3   0      210.66      176.07     16.02 o 
  -7   3   0      173.33      147.41     12.54 o 
  -6   3   0      129.65      112.17     12.38 o 
  -5   3   0    13749.99    13642.02    136.64 o 
  -4   3   0      327.21      391.11      8.32 o 
  -3   3   0      285.46      304.19      6.28 o 
  -2   3   0    70173.33    71529.34   1238.59 o 
  -1   3   0     2004.67     2221.26     74.86 o 
   0   3   0       32.79       54.80      2.33 o 
   1   3   0     1596.46     1644.78     20.96 o 
   2   3   0     3456.10     3940.37     49.07 o 
   3   3   0     4949.79     5248.33     54.03 o 
   4   3   0       30.59       49.30      7.94 o 
   5   3   0       76.45       50.30     12.33 o 
   6   3   0    12866.17    13150.56    162.87 o 
   7   3   0      120.07       88.91      7.04 o 
   8   3   0      465.14      425.01     22.23 o 
   9   3   0       62.06       39.50      6.85 o 
  10   3   0     2738.80     2863.19     54.21 o 
  11   3   0       23.40       17.60     10.85 o 
 -12   4   0      173.08      163.53     18.54 o 
 -11   4   0     1024.97     1002.25     37.62 o 
 -10   4   0      171.12      170.38     18.12 o 
  -9   4   0       49.06       17.28      9.69 o 
  -8   4   0      283.71      263.42     17.60 o 
  -7   4   0     1730.20     1586.19     41.09 o 
  -6   4   0        9.30        5.75      2.52 o 
  -5   4   0       43.76       22.65      4.21 o 
  -4   4   0     3208.59     3337.13     36.67 o 
  -3   4   0    50120.97    50411.85   1102.03 o 
  -2   4   0     7397.79     7696.16     94.85 o 
  -1   4   0    13623.30    14661.55    160.50 o 
   0   4   0      364.43      395.89     11.32 o 
   1   4   0    41341.85    39699.48    432.47 o 
   2   4   0     4713.40     5097.79     52.14 o 
   3   4   0      678.71      758.21     14.92 o 
   4   4   0     4472.13     4295.03     45.90 o 
   5   4   0     1864.12     1857.27     23.19 o 
   6   4   0      251.33      223.78      8.35 o 
   7   4   0      488.01      464.59     12.41 o 
   8   4   0     2239.29     2343.21     38.76 o 
   9   4   0      100.33       88.94     15.70 o 
  10   4   0       70.05       67.79      8.28 o 
 -12   5   0      176.29      190.71     20.86 o 
 -11   5   0       64.90       59.22     13.17 o 
 -10   5   0      192.91      177.02     17.28 o 
  -9   5   0     1120.46     1122.90     37.19 o 
  -8   5   0      279.15      246.98     17.39 o 
  -7   5   0      375.35      349.71     18.33 o 
  -6   5   0      192.99      209.87     10.59 o 
  -5   5   0    13343.91    13383.52    134.81 o 
  -4   5   0     1655.53     1626.28     26.56 o 
  -3   5   0       23.63       29.45      3.54 o 
  -2   5   0     6965.48     7404.87     91.90 o 
  -1   5   0      170.26      215.29      5.82 o 
   0   5   0     1991.27     1996.51     21.93 o 
   1   5   0     5277.02     5678.65     57.91 o 
   2   5   0     1317.51     1247.86     23.62 o 
   3   5   0    18506.39    18907.82    229.18 o 
   4   5   0      227.72      216.94      7.28 o 
   5   5   0      982.64     1051.30     15.25 o 
   6   5   0     6667.19     6727.05     74.51 o 
   7   5   0      767.26      755.56     13.93 o 
   8   5   0      836.37      821.28     19.74 o 
   9   5   0      256.53      275.44     12.72 o 
  10   5   0     1642.51     1674.35     33.14 o 
  11   5   0      181.10      188.82     20.44 o 
 -12   6   0       59.09       66.49     14.44 o 
 -11   6   0       93.53       82.29     14.44 o 
 -10   6   0      869.01      823.55     33.09 o 
  -9   6   0      178.65      142.77     15.70 o 
  -8   6   0     2885.47     2896.75     67.22 o 
  -7   6   0     3968.14     3857.61     57.29 o 
  -6   6   0     2041.15     2130.64     35.20 o 
  -5   6   0     1984.20     2026.09     32.71 o 
  -4   6   0      106.31       92.18     14.65 o 
  -3   6   0    10450.95    10756.57    132.76 o 
  -2   6   0     1058.83     1044.74     13.36 o 
  -1   6   0        7.03        3.59      1.44 o 
   0   6   0        2.65        9.27      3.06 o 
   1   6   0    11730.87    11973.81    119.91 o 
   2   6   0     7964.77     8929.70     89.76 o 
   3   6   0     1148.19     1359.07     16.97 o 
   4   6   0       52.90       48.16      3.63 o 
   5   6   0    11099.61    11328.17    114.85 o 
   6   6   0      209.38      229.02      7.50 o 
   7   6   0      743.40      711.84     17.28 o 
   8   6   0      180.32      178.78     19.76 o 
   9   6   0     1493.21     1569.55     46.47 o 
  10   6   0      244.78      230.23     19.60 o 
  11   6   0       81.19      102.73     15.28 o 
 -11   7   0       12.28       16.44     11.27 o 
 -10   7   0      234.72      200.83     18.44 o 
  -9   7   0        6.48       -9.06      9.06 o 
  -8   7   0     3976.40     3753.59     81.87 o 
  -7   7   0      807.61      778.66     21.44 o 
  -6   7   0     1310.90     1253.33     24.74 o 
  -5   7   0     2013.75     1901.88     31.93 o 
  -4   7   0     5693.37     5460.14     72.73 o 
  -3   7   0      100.43       72.71      6.01 o 
  -2   7   0     2305.58     2375.68     30.06 o 
  -1   7   0    26101.18    26641.25    265.60 o 
   0   7   0        3.42        5.73      3.09 o 
   1   7   0        5.02       -0.92      1.62 o 
   2   7   0      412.31      511.43     11.20 o 
   3   7   0     3726.34     3688.75     39.93 o 
   4   7   0     1332.75     1468.53     30.22 o 
   5   7   0      183.78      221.84      6.65 o 
   6   7   0      264.11      249.58      8.66 o 
   7   7   0     8672.60     8880.33    115.26 o 
   8   7   0      311.47      271.64     20.13 o 
   9   7   0      143.47      125.91     14.22 o 
  10   7   0      491.64      487.64     26.45 o 
  11   7   0      713.36      741.15     34.03 o 
  12   7   0       23.10        0.32     12.43 o 
 -11   8   0       46.86       28.24     13.28 o 
 -10   8   0     1268.35     1294.54     43.52 o 
  -9   8   0        1.85       -2.11      9.59 o 
  -8   8   0      124.37      136.44     10.62 o 
  -7   8   0       44.98       43.37     14.86 o 
  -6   8   0     5313.33     5180.62     72.67 o 
  -5   8   0        2.87       -6.74      6.74 o 
  -4   8   0     6362.78     6410.42     84.50 o 
  -3   8   0      572.89      511.00     16.81 o 
  -2   8   0    25508.90    26330.49    259.95 o 
  -1   8   0      327.56      320.68      6.47 o 
   0   8   0     1811.66     1843.11     26.43 o 
   1   8   0     9335.07     9780.22     98.58 o 
   2   8   0     5928.67     6230.56     64.55 o 
   3   8   0      740.32      789.75     11.79 o 
   4   8   0      966.70     1024.22     14.64 o 
   5   8   0     6643.35     6802.67     71.85 o 
   6   8   0      274.52      293.34      8.33 o 
   7   8   0       68.76       73.55     11.80 o 
   8   8   0       76.81       88.72     13.80 o 
   9   8   0     2730.33     2769.78     69.86 o 
  10   8   0       79.40       42.78     13.59 o 
  11   8   0       54.23       72.81     14.86 o 
  12   8   0      118.76      122.54     18.02 o 
 -11   9   0       56.30       84.72     15.59 o 
 -10   9   0        9.02       -9.17      9.17 o 
  -9   9   0       41.97       18.44     11.06 o 
  -8   9   0     1381.33     1431.65     32.77 o 
  -7   9   0       25.72       14.64      9.22 o 
  -6   9   0     1023.46      958.21     24.29 o 
  -5   9   0      578.87      588.42     16.23 o 
  -4   9   0     3096.05     2959.38     77.02 o 
  -3   9   0      399.79      430.35     24.87 o 
  -2   9   0      427.70      403.36      6.86 o 
  -1   9   0     1890.76     2007.40     52.26 o 
   0   9   0     7637.58     7323.42     75.21 o 
   1   9   0      118.53      134.88      4.84 o 
   2   9   0     3191.68     3222.51     36.02 o 
   3   9   0     6473.13     6517.51     68.00 o 
   4   9   0      883.38      838.56     13.07 o 
   5   9   0      408.35      381.70      8.87 o 
   6   9   0      134.61      154.57      9.10 o 
   7   9   0     5255.28     5212.40    109.58 o 
   8   9   0      173.82      142.56     16.75 o 
   9   9   0       17.17       17.81     11.27 o 
  10   9   0       10.66       15.49     11.80 o 
  11   9   0     1024.42     1142.49     43.73 o 
  12   9   0        6.21      -10.43     10.43 o 
 -11  10   0      219.39      204.31     21.39 o 
 -10  10   0      570.19      588.47     29.40 o 
  -9  10   0      180.33      184.39     17.70 o 
  -8  10   0       10.78        0.69      6.90 o 
  -7  10   0      491.85      487.41     16.97 o 
  -6  10   0     2720.41     2531.36     42.32 o 
  -5  10   0      482.31      485.11     15.06 o 
  -4  10   0       13.45        1.22      4.40 o 
  -3  10   0     1018.65     1074.92     21.13 o 
  -2  10   0     8076.69     8157.82     93.30 o 
  -1  10   0       44.13       25.79      2.97 o 
   0  10   0     3380.55     3578.27     54.19 o 
   1  10   0      113.98      127.47      5.04 o 
   2  10   0     6454.98     6167.55     65.01 o 
   3  10   0      704.32      754.99     12.15 o 
   4  10   0     3639.81     3776.05     54.52 o 
   5  10   0     2958.31     3061.49     46.68 o 
   6  10   0     1202.90     1231.19     24.56 o 
   7  10   0      496.33      481.63     25.08 o 
   8  10   0      247.73      216.00     18.86 o 
   9  10   0     2123.24     2122.41     60.48 o 
  10  10   0       38.88       49.52     13.38 o 
  11  10   0        0.47      -10.33     10.33 o 
  12  10   0        1.71      -10.33     10.33 o 
 -10  11   0        0.17       -6.22     10.75 o 
  -9  11   0      104.52      108.74     13.38 o 
  -8  11   0      595.21      594.01     19.37 o 
  -7  11   0     1746.03     1586.58     32.28 o 
  -6  11   0       13.71        5.10      6.15 o 
  -5  11   0     2055.89     2008.05     35.24 o 
  -4  11   0     6043.52     5855.68     79.98 o 
  -3  11   0       83.66       89.40      5.52 o 
  -2  11   0     1405.78     1516.72     32.03 o 
  -1  11   0        5.38        2.75      6.21 o 
   0  11   0     8690.03     8654.82     89.14 o 
   1  11   0      817.36      861.64     13.65 o 
   2  11   0     1162.68     1134.42     16.37 o 
   3  11   0     1047.11     1086.40     21.75 o 
   4  11   0     9980.13    10167.66    131.59 o 
   5  11   0      885.61      843.26     19.41 o 
   6  11   0      396.46      448.97     22.55 o 
   7  11   0      858.96      858.21     33.40 o 
   8  11   0     2028.51     2101.02     58.90 o 
   9  11   0        1.68       -9.48      9.48 o 
  10  11   0      170.65      178.60     20.23 o 
  11  11   0      440.47      447.60     28.66 o 
 -10  12   0        0.13       -9.27     11.17 o 
  -9  12   0      316.46      295.38     15.98 o 
  -8  12   0       18.79       16.34      7.33 o 
  -7  12   0     1051.18      934.81     23.84 o 
  -6  12   0      950.00      938.11     27.18 o 
  -5  12   0      590.82      576.14     17.82 o 
  -4  12   0      172.46      159.92      7.90 o 
  -3  12   0     1752.48     1753.74     30.77 o 
  -2  12   0     5819.55     5644.90     75.64 o 
  -1  12   0      516.36      528.31     10.49 o 
   0  12   0     1424.08     1437.25     19.76 o 
   1  12   0      225.60      221.59     12.47 o 
   2  12   0     8326.64     8197.20    107.73 o 
   3  12   0       66.06       62.50     20.39 o 
   4  12   0      151.37      156.13      9.41 o 
   5  12   0       85.97       82.82     19.60 o 
   6  12   0     1418.63     1372.83     42.57 o 
   7  12   0        3.98       -8.32      8.32 o 
   8  12   0      490.42      437.80     25.81 o 
   9  12   0      174.83      189.98     20.34 o 
  10  12   0      564.27      627.57     32.98 o 
  11  12   0       41.83       15.70     12.54 o 
 -10  13   0        0.36       -1.69     10.43 o 
  -9  13   0      304.44      324.82     16.68 o 
  -8  13   0       16.50        4.60      9.01 o 
  -7  13   0     1135.74     1186.01     48.68 o 
  -6  13   0      215.18      217.22     17.49 o 
  -5  13   0      433.27      386.24     11.61 o 
  -4  13   0     1691.53     1668.92     31.10 o 
  -3  13   0     1010.80      989.40     28.45 o 
  -2  13   0      176.75      192.80      9.24 o 
  -1  13   0     3833.13     3874.64     73.86 o 
   0  13   0     3684.70     3696.49     65.22 o 
   1  13   0     1724.76     1709.48     30.12 o 
   2  13   0      179.98      156.96     12.06 o 
   3  13   0       36.15       18.30      5.57 o 
   4  13   0     5061.09     4994.10     71.54 o 
   5  13   0        4.60      -10.13     12.85 o 
   6  13   0       32.67       15.91      9.17 o 
   7  13   0        0.18       -6.01      8.75 o 
   8  13   0     2175.04     2109.34     60.80 o 
   9  13   0       19.72        1.48     10.64 o 
  10  13   0       26.25       22.97     12.64 o 
  11  13   0       14.07        3.27     12.64 o 
  -9  14   0      645.71      670.60     21.22 o 
  -8  14   0        5.38       10.91      6.08 o 
  -7  14   0      139.63      121.82      8.54 o 
  -6  14   0       38.60       40.00      6.62 o 
  -5  14   0      821.52      842.21     21.69 o 
  -4  14   0        8.37       12.93      5.85 o 
  -3  14   0      285.12      259.21     14.17 o 
  -2  14   0      728.44      726.26     17.61 o 
  -1  14   0     1991.30     1920.37     32.11 o 
   0  14   0       92.97      111.87     17.44 o 
   1  14   0      901.45      862.23     20.03 o 
   2  14   0     2928.89     2879.62     50.73 o 
   3  14   0     1443.19     1537.88     29.61 o 
   4  14   0      214.59      201.89     11.47 o 
   5  14   0      150.06      141.83     10.52 o 
   6  14   0     2290.30     2309.96     61.53 o 
   7  14   0      569.81      519.35     27.61 o 
   8  14   0       19.51       22.86     11.49 o 
   9  14   0       10.64       -3.06     11.70 o 
  10  14   0      360.02      348.98     26.34 o 
  -9  15   0       33.96       27.00      8.79 o 
  -8  15   0       72.10       55.71      9.41 o 
  -7  15   0      716.55      732.24     22.36 o 
  -6  15   0        5.89       -4.12      8.06 o 
  -5  15   0      642.94      650.32     19.50 o 
  -4  15   0      100.08      105.58      8.95 o 
  -3  15   0     2052.31     2053.06     35.84 o 
  -2  15   0       70.19       73.52      7.23 o 
  -1  15   0     1148.36     1036.60     34.46 o 
   0  15   0      321.64      294.61     14.12 o 
   1  15   0     1404.71     1369.09     27.43 o 
   2  15   0     1167.01     1132.76     24.51 o 
   3  15   0      936.80      965.75     40.83 o 
   4  15   0     2250.58     2245.90     82.77 o 
   5  15   0     1132.89     1110.91     25.84 o 
   6  15   0       14.32       -5.06      9.38 o 
   7  15   0      144.19      126.55     16.54 o 
   8  15   0      896.74      927.33     38.78 o 
   9  15   0       19.36       16.33     12.22 o 
  10  15   0       52.31       31.40     14.75 o 
  -9  16   0       45.87       62.62     10.62 o 
  -8  16   0       32.10       30.11      8.89 o 
  -7  16   0        6.79       -1.09      7.48 o 
  -6  16   0      264.75      237.69     14.28 o 
  -5  16   0     1536.30     1537.02     32.40 o 
  -4  16   0      123.92      116.17     16.81 o 
  -3  16   0      165.80      171.35     10.68 o 
  -2  16   0       48.11       27.92     10.64 o 
  -1  16   0     4912.56     4641.42     99.36 o 
   0  16   0      184.45      175.23     16.33 o 
   1  16   0      507.88      501.41     16.28 o 
   2  16   0      284.08      279.88     12.94 o 
   3  16   0     2286.35     2238.55     39.82 o 
   4  16   0      202.77      174.30     11.92 o 
   5  16   0      744.39      772.34     32.66 o 
   6  16   0      940.00      994.88     38.25 o 
   7  16   0      282.23      299.98     23.08 o 
   8  16   0        0.03       -9.59      9.59 o 
   9  16   0      292.54      276.59     24.23 o 
  -8  17   0       95.83      103.75     11.27 o 
  -7  17   0      232.09      228.32     14.97 o 
  -6  17   0      172.07      187.12     12.84 o 
  -5  17   0      168.33      142.02     11.01 o 
  -4  17   0      563.20      546.73     20.49 o 
  -3  17   0     1617.96     1607.27     49.10 o 
  -2  17   0      338.87      332.85     22.97 o 
   0  17   0      687.19      670.87     29.61 o 
   1  17   0     1352.07     1430.61     49.31 o 
   2  17   0        5.92       -0.63      5.91 o 
   3  17   0      405.32      405.86     15.64 o 
   4  17   0       96.88       76.35      8.98 o 
   5  17   0     1641.57     1673.97     50.68 o 
   6  17   0       67.47       62.27     14.12 o 
   7  17   0      264.96      259.84     23.18 o 
   8  17   0      223.04      225.70     22.44 o 
   9  17   0      332.98      373.53     27.82 o 
  -8  18   0      103.67       78.08     15.70 o 
  -7  18   0        1.04       -4.29      7.28 o 
  -6  18   0      475.85      464.91     18.57 o 
  -5  18   0      299.94      357.30     25.92 o 
  -4  18   0      511.67      484.48     27.61 o 
  -3  18   0       36.99       22.65     12.12 o 
  -2  18   0       48.76       40.78     12.12 o 
  -1  18   0     1466.21     1432.89     45.52 o 
   0  18   0       52.79       59.22     12.01 o 
   1  18   0      177.99      207.89     19.07 o 
   2  18   0      484.93      522.94     18.37 o 
   3  18   0     2525.33     2559.80     45.59 o 
   4  18   0      308.38      262.96     14.71 o 
   5  18   0      409.75      376.48     23.81 o 
   6  18   0        0.41       -9.59      9.59 o 
   7  18   0      632.02      645.06     32.98 o 
   8  18   0       25.39       42.78     14.96 o 
  -6  19   0      381.98      384.38     28.13 o 
  -5  19   0        1.51       -1.69     11.49 o 
  -4  19   0      239.48      245.72     22.13 o 
  -3  19   0      153.74      146.04     17.39 o 
  -2  19   0      646.80      680.67     31.72 o 
  -1  19   0       18.64       22.02     10.96 o 
   0  19   0      623.37      591.74     28.45 o 
   1  19   0     1065.04     1098.14     39.72 o 
   2  19   0      822.02      803.11     32.66 o 
   3  19   0        0.34        2.57     16.33 o 
   4  19   0      203.36      192.29     20.23 o 
   5  19   0     1022.26     1103.93     42.04 o 
   6  19   0        3.95        6.43     10.85 o 
   7  19   0       36.94       35.09     13.80 o 
   8  19   0        0.90        2.63     12.22 o 
  -5  20   0        5.58        6.53     12.12 o 
  -4  20   0      415.28      461.82     28.66 o 
  -3  20   0        4.96        1.48     12.64 o 
  -2  20   0      259.56      286.18     22.97 o 
  -1  20   0       84.75       93.78     16.44 o 
   0  20   0      846.84      853.16     36.35 o 
   1  20   0       66.91       48.68     13.80 o 
   2  20   0      196.74      198.30     20.65 o 
   3  20   0      319.33      354.93     17.10 o 
   4  20   0      329.85      326.85     23.08 o 
   5  20   0       31.13       39.30     13.38 o 
   6  20   0      308.68      315.57     25.08 o 
   7  20   0      628.79      725.66     37.93 o 
  -4  21   0       73.82       65.75     16.96 o 
  -3  21   0       52.93       58.48     15.49 o 
  -2  21   0      442.57      474.05     29.82 o 
  -1  21   0       11.27        3.27     12.12 o 
   0  21   0      153.60      154.57     17.91 o 
   1  21   0       94.13       97.89     16.86 o 
   2  21   0      422.76      496.38     28.77 o 
   3  21   0        0.55        7.06     11.70 o 
   4  21   0      193.79      224.01     21.49 o 
   5  21   0      182.66      156.15     19.07 o 
   6  21   0       99.97       75.34     15.81 o 
  -3  22   0       18.56       18.54     13.49 o 
  -2  22   0      219.70      225.27     24.13 o 
  -1  22   0       19.41       13.28     13.17 o 
   0  22   0      433.90      501.76     30.77 o 
   1  22   0       26.57       25.50     13.70 o 
   2  22   0      376.82      391.02     25.92 o 
   5  22   0        0.63      -10.01     10.01 o 
   6  22   0      175.26      206.84     22.44 o 
  -2  23   0      325.06      367.20     27.92 o 
  -1  23   0       34.22       27.08     15.07 o 
   0  23   0      208.51      200.30     22.44 o 
   1  23   0       71.99       89.46     17.70 o 
   2  23   0      550.88      589.00     32.03 o 
   1  24   0       57.08       56.79     16.65 o 
   2  24   0       50.25       65.12     16.65 o 
  -1 -24   1        0.51      -10.75     10.75 o 
   0 -24   1      227.82      259.20     24.87 o 
  -5 -23   1      335.35      359.83     28.03 o 
  -2 -23   1       40.63       47.31     14.12 o 
  -1 -23   1      711.26      711.23     35.40 o 
   0 -23   1       35.31       30.77     15.07 o 
   1 -23   1        0.64        9.48     14.12 o 
   2 -23   1      100.75      114.22     18.65 o 
  -5 -22   1       50.39       33.72     13.38 o 
  -2 -22   1        1.41       -3.27     11.06 o 
  -1 -22   1        8.51       22.55     13.17 o 
   0 -22   1       85.90       88.72     15.91 o 
   1 -22   1      717.72      795.10     38.04 o 
   2 -22   1      123.28      147.30     19.18 o 
   3 -22   1        2.56        0.84     13.49 o 
  -6 -21   1      124.93      149.20     18.76 o 
  -5 -21   1      365.31      399.97     26.87 o 
  -4 -21   1       49.74       48.89     12.85 o 
  -2 -21   1        8.22        0.84     10.33 o 
  -1 -21   1      992.59     1157.35     42.88 o 
   0 -21   1       26.64       17.81     13.17 o 
   1 -21   1       73.05       53.00     13.91 o 
   2 -21   1       40.89       36.67     13.59 o 
   3 -21   1      459.95      512.40     30.24 o 
   4 -21   1       65.79       56.37     14.96 o 
  -7 -20   1       83.58       80.18     17.39 o 
  -6 -20   1      271.77      273.43     24.97 o 
  -5 -20   1      209.04      203.57     20.34 o 
  -4 -20   1       27.40       12.43     11.80 o 
  -3 -20   1     1024.93     1058.92     27.79 o 
  -2 -20   1      647.85      688.57     30.98 o 
  -1 -20   1       25.70       37.51     12.01 o 
   0 -20   1       49.77       22.34     12.22 o 
   1 -20   1      743.51      716.50     32.77 o 
   2 -20   1        0.96       -1.37     10.64 o 
   3 -20   1       25.00       22.34     13.59 o 
   4 -20   1       10.30        0.74     11.38 o 
   5 -20   1      487.12      507.66     30.45 o 
  -7 -19   1       26.65       31.19     13.38 o 
  -6 -19   1       61.54       60.27     14.75 o 
  -5 -19   1      216.26      196.30     19.91 o 
  -4 -19   1     1045.02     1140.91     41.20 o 
  -3 -19   1        0.52        6.60      6.96 o 
  -2 -19   1        1.89       -5.69      9.90 o 
  -1 -19   1     1013.85      982.86     36.46 o 
   0 -19   1      131.41      105.79     14.96 o 
   1 -19   1       80.49       86.40     14.01 o 
   2 -19   1       82.62       76.39     14.75 o 
   3 -19   1      524.89      545.38     29.29 o 
   4 -19   1       21.28       16.23     12.12 o 
   5 -19   1      138.63      114.96     17.17 o 
   6 -19   1       42.82       39.83     14.22 o 
   7 -19   1      418.66      434.53     24.87 o 
  -8 -18   1        2.72       -1.90     12.75 o 
  -7 -18   1        3.23        4.64     12.33 o 
  -6 -18   1     1456.12     1467.24     49.84 o 
  -5 -18   1       39.42       31.82     11.70 o 
  -4 -18   1        9.12       -3.06      9.90 o 
  -3 -18   1      905.80      867.88     23.65 o 
  -2 -18   1     1293.26     1363.52     29.91 o 
  -1 -18   1      378.92      378.16     23.29 o 
   0 -18   1      358.01      376.69     23.50 o 
   1 -18   1      834.41      793.52     32.66 o 
   2 -18   1      926.06      946.83     36.56 o 
   3 -18   1        5.54        7.38     10.64 o 
   4 -18   1       30.78       13.49     11.49 o 
   5 -18   1      652.72      605.92     20.19 o 
   6 -18   1        2.61        1.54     12.64 o 
   7 -18   1       75.93       69.15     10.05 o 
   8 -18   1       25.78       12.33     11.70 o 
  -9 -17   1       38.95       28.24     14.96 o 
  -8 -17   1      791.64      870.33     40.36 o 
  -7 -17   1       44.63       36.77     12.96 o 
  -6 -17   1       78.33       66.91     14.12 o 
  -5 -17   1       49.70       42.88     13.17 o 
  -4 -17   1     2205.93     2222.52     40.98 o 
  -3 -17   1       35.89       31.76      7.28 o 
  -2 -17   1        8.13        0.77      5.57 o 
  -1 -17   1        9.50       -2.05      5.88 o 
   0 -17   1     2237.08     2146.85     56.79 o 
   1 -17   1      228.00      214.11     18.33 o 
   2 -17   1      112.58      101.57     14.96 o 
   3 -17   1     1472.92     1445.64     45.94 o 
   4 -17   1      827.66      793.56     21.87 o 
   5 -17   1      480.54      464.41     17.54 o 
   6 -17   1       29.69       30.29      8.43 o 
   7 -17   1      573.18      605.23     21.48 o 
   8 -17   1       48.16       45.54      9.95 o 
  -9 -16   1      366.65      422.21     30.03 o 
  -8 -16   1      115.78       64.27     14.33 o 
  -7 -16   1      139.49      149.20     16.96 o 
  -6 -16   1     1990.13     1907.35     56.06 o 
  -5 -16   1      487.30      467.30     25.18 o 
  -4 -16   1      258.93      235.22     12.67 o 
  -3 -16   1       48.32       36.65      7.06 o 
  -2 -16   1     3101.18     3197.97     51.22 o 
  -1 -16   1       26.49       26.60      6.19 o 
   0 -16   1       38.16       48.36     10.22 o 
   1 -16   1        6.41       -8.32      9.17 o 
   2 -16   1     3664.93     3434.96     79.55 o 
   3 -16   1      527.62      491.16     16.14 o 
   4 -16   1        2.76        1.88      5.39 o 
   5 -16   1      200.10      213.35     15.91 o 
   6 -16   1     1261.44     1239.01     29.37 o 
   7 -16   1      123.73      128.72     11.69 o 
   8 -16   1        9.42        3.30      9.80 o 
   9 -16   1      149.93      148.85     13.21 o 
 -10 -15   1       34.01       24.55     14.96 o 
  -9 -15   1       55.14       39.41     13.17 o 
  -8 -15   1      298.10      309.46     23.81 o 
  -7 -15   1     1002.07      984.44     39.09 o 
  -6 -15   1        6.14        0.21      9.69 o 
  -5 -15   1       66.98       71.23     12.22 o 
  -4 -15   1     1220.97     1284.44     27.25 o 
  -3 -15   1     1326.47     1434.77     31.45 o 
  -2 -15   1        1.20        0.35      4.93 o 
  -1 -15   1     1115.03     1083.22     23.59 o 
   0 -15   1     3732.50     3780.65     73.18 o 
   2 -15   1      155.57      148.60      9.49 o 
   3 -15   1       56.25       49.97      7.06 o 
   4 -15   1     1505.77     1425.01     28.98 o 
   5 -15   1       51.40       51.78     12.70 o 
   6 -15   1        3.68       -5.92      6.58 o 
   7 -15   1      141.96      157.68     11.92 o 
   8 -15   1      494.03      537.22     20.31 o 
   9 -15   1       26.16       11.98     10.27 o 
 -10 -14   1        5.95       -4.74     11.49 o 
  -9 -14   1      892.03      918.17     39.41 o 
  -8 -14   1        1.54       -4.11     11.06 o 
  -7 -14   1       52.63       19.91     11.59 o 
  -6 -14   1      673.99      643.69     29.29 o 
  -5 -14   1     1175.98     1185.38     38.78 o 
  -4 -14   1      716.71      724.90     19.29 o 
  -3 -14   1      683.22      678.25     19.70 o 
  -2 -14   1     4344.71     4321.12    103.89 o 
  -1 -14   1     1663.78     1699.02     30.82 o 
   0 -14   1     1381.29     1412.75     26.67 o 
   1 -14   1      248.35      248.36     10.63 o 
   2 -14   1     4099.34     3887.39     56.59 o 
   3 -14   1       54.81       57.07     10.27 o 
   4 -14   1       42.23       47.43     12.06 o 
   5 -14   1       21.19        9.47      5.82 o 
   6 -14   1     1988.71     1954.53     37.59 o 
   7 -14   1       94.09       75.16      9.38 o 
   8 -14   1        0.08        3.80      7.19 o 
   9 -14   1       85.50       82.89     10.84 o 
 -10 -13   1       15.09        2.74     11.38 o 
  -9 -13   1        9.76       -3.16     11.49 o 
  -8 -13   1      253.75      210.73     20.13 o 
  -7 -13   1     1906.26     1933.17     55.53 o 
  -6 -13   1       15.39       14.01      8.96 o 
  -5 -13   1       41.48       32.77     10.22 o 
  -4 -13   1      107.59      121.51     11.96 o 
  -3 -13   1     7445.55     7472.50    100.44 o 
  -2 -13   1      201.22      200.10      9.96 o 
  -1 -13   1     1045.74     1078.17     23.34 o 
   0 -13   1     3510.84     3556.30     53.11 o 
   1 -13   1     1046.03     1105.43     29.86 o 
   2 -13   1      793.92      731.81     17.39 o 
   3 -13   1      470.95      487.44     14.93 o 
   4 -13   1     2796.99     2766.70     44.59 o 
   5 -13   1      325.17      305.34     13.59 o 
   6 -13   1      308.10      310.98     14.33 o 
   7 -13   1        1.08       -5.00      5.00 o 
   8 -13   1     1351.15     1321.55     25.11 o 
   9 -13   1       11.87        3.53      8.88 o 
  10 -13   1        0.23       -2.44      7.97 o 
 -11 -12   1        3.34        7.06     13.17 o 
 -10 -12   1      101.05      106.84     17.81 o 
  -9 -12   1     1178.34     1123.63     42.36 o 
  -8 -12   1       69.40       46.89     12.33 o 
  -7 -12   1      192.72      182.81     17.60 o 
  -6 -12   1       86.73       51.63     10.96 o 
  -5 -12   1     3901.02     4085.73     60.08 o 
  -4 -12   1        1.57       -3.64      6.53 o 
  -3 -12   1      353.12      304.09     11.58 o 
  -2 -12   1      967.71      976.62     20.56 o 
  -1 -12   1     2330.10     2287.05     28.41 o 
   0 -12   1     1124.01     1196.23     17.65 o 
   1 -12   1      255.81      245.74      7.26 o 
   2 -12   1      932.67      931.13     25.81 o 
   3 -12   1     4757.13     4667.49     65.50 o 
   4 -12   1      587.24      578.22     16.39 o 
   5 -12   1      402.83      373.68     13.65 o 
   6 -12   1     2909.98     2797.13     37.82 o 
   7 -12   1      491.78      480.48     18.02 o 
   8 -12   1       14.14       20.69      7.60 o 
   9 -12   1       54.09       42.74      8.52 o 
  10 -12   1      473.98      459.19     26.87 o 
 -11 -11   1      305.93      262.89     25.29 o 
 -10 -11   1      287.45      316.63     25.60 o 
  -9 -11   1       55.04       55.00     13.17 o 
  -8 -11   1      463.85      457.40     26.13 o 
  -7 -11   1     3110.25     3225.60     77.23 o 
  -6 -11   1      189.11      189.45     16.12 o 
  -5 -11   1        1.30       -1.37      4.12 o 
  -4 -11   1      113.76      101.55      7.79 o 
  -3 -11   1    11295.11    11612.13    118.27 o 
  -2 -11   1      918.09      972.95     15.08 o 
  -1 -11   1      188.51      169.60      8.06 o 
   0 -11   1      182.18      164.74      6.38 o 
   1 -11   1     9218.11     9453.03    189.70 o 
   2 -11   1     1199.27     1261.89     17.70 o 
   3 -11   1      405.63      428.72     12.73 o 
   4 -11   1     2184.30     2095.10     35.20 o 
   5 -11   1      275.36      273.06     12.05 o 
   6 -11   1      346.44      362.48     14.19 o 
   7 -11   1      251.73      236.18     13.08 o 
   8 -11   1     1181.43     1170.48     28.19 o 
   9 -11   1      298.66      320.84     22.13 o 
  10 -11   1       98.04       69.86     13.91 o 
 -12 -10   1      312.42      321.47     26.55 o 
 -11 -10   1       32.17       13.07     12.22 o 
 -10 -10   1      515.80      576.57     30.35 o 
  -9 -10   1      461.53      503.02     27.82 o 
  -8 -10   1     1301.88     1344.59     44.46 o 
  -7 -10   1       22.94       10.64      8.85 o 
  -6 -10   1      450.79      421.15     21.71 o 
  -5 -10   1     7593.39     7606.54    100.85 o 
  -4 -10   1       46.38       41.04      4.53 o 
  -3 -10   1      391.02      456.22      9.29 o 
  -2 -10   1      910.45      900.75     14.89 o 
  -1 -10   1    14104.01    14304.76    143.20 o 
   0 -10   1     1006.37     1052.75     15.25 o 
   1 -10   1      735.97      822.38     12.92 o 
   2 -10   1     1167.26     1022.14     17.25 o 
   3 -10   1     9618.39     9351.63    118.78 o 
   4 -10   1        1.40       -1.74      4.28 o 
   5 -10   1       69.16       74.64      7.17 o 
   6 -10   1     1548.69     1532.33     44.94 o 
   7 -10   1     1922.54     1814.96     34.75 o 
   8 -10   1        8.31        6.03      6.37 o 
   9 -10   1      205.23      182.60     18.65 o 
  10 -10   1      323.84      339.18     23.18 o 
  11 -10   1       40.26       44.68     13.38 o 
 -12  -9   1       43.62       51.00     14.75 o 
 -11  -9   1       15.56       25.18     13.49 o 
 -10  -9   1     1727.24     1722.96     53.32 o 
  -9  -9   1        8.69        5.48      9.59 o 
  -8  -9   1     1244.84     1247.97     41.83 o 
  -7  -9   1     2262.50     2230.51     58.06 o 
  -6  -9   1     1451.89     1384.73     40.36 o 
  -5  -9   1      700.16      683.34     12.16 o 
  -4  -9   1     2726.14     2642.37     31.20 o 
  -3  -9   1      833.10      752.54     12.07 o 
  -2  -9   1     2575.44     2318.56     27.48 o 
  -1  -9   1     1813.69     1826.30     22.49 o 
   0  -9   1      213.18      209.36      6.75 o 
   1  -9   1    11686.01    11506.03    165.39 o 
   2  -9   1        9.19       20.49      8.11 o 
   3  -9   1      724.78      709.90     12.81 o 
   4  -9   1      436.91      483.86     14.06 o 
   5  -9   1     3847.43     3677.08     54.18 o 
   6  -9   1        7.09        3.48     11.38 o 
   7  -9   1        3.76       -2.00      5.47 o 
   8  -9   1      223.25      202.80     12.11 o 
   9  -9   1     1082.56     1050.40     37.30 o 
  10  -9   1      148.54      144.46     16.44 o 
  11  -9   1       64.64       64.70     14.12 o 
 -12  -8   1      430.96      441.49     28.66 o 
 -11  -8   1        1.48       -2.53     11.27 o 
 -10  -8   1      271.29      318.95     22.76 o 
  -9  -8   1       18.00       -4.95     10.54 o 
  -8  -8   1     4928.56     4819.06    103.68 o 
  -7  -8   1      221.20      231.60     18.23 o 
  -6  -8   1      391.86      380.35     15.75 o 
  -5  -8   1      480.61      453.94     10.35 o 
  -4  -8   1     3972.99     3997.63     43.99 o 
  -3  -8   1     1732.55     1831.23     22.42 o 
  -2  -8   1     3507.17     3550.98     38.98 o 
  -1  -8   1     9711.34    10006.30    100.89 o 
   0  -8   1     4996.87     5138.92     53.92 o 
   1  -8   1       11.41        5.39      3.45 o 
   2  -8   1       67.88       91.18      5.15 o 
   3  -8   1     7087.50     7196.35     92.56 o 
   4  -8   1     3674.49     3527.58     50.71 o 
   5  -8   1      125.96      107.19      9.96 o 
   6  -8   1      324.74      275.57     21.02 o 
   7  -8   1     4286.98     4307.42     64.00 o 
   8  -8   1      119.13      100.52     13.80 o 
   9  -8   1       42.44       34.56     11.06 o 
  10  -8   1       74.40       46.57     12.75 o 
  11  -8   1      471.20      476.89     28.03 o 
 -11  -7   1      224.18      252.78     23.18 o 
 -10  -7   1     1322.40     1357.76     44.89 o 
  -9  -7   1       47.88       32.77     10.75 o 
  -8  -7   1      133.01      131.06      9.72 o 
  -7  -7   1        9.15       -1.02      9.32 o 
  -6  -7   1     4165.03     4182.45     47.17 o 
  -5  -7   1      507.54      523.62     10.05 o 
  -4  -7   1     2127.97     2066.54     25.03 o 
  -3  -7   1      996.93      960.73     13.54 o 
  -2  -7   1    21689.17    22464.10    254.85 o 
  -1  -7   1      465.16      453.64      8.41 o 
   0  -7   1      960.16     1022.08     13.43 o 
   1  -7   1     2906.23     2905.07     44.01 o 
   2  -7   1     1458.89     1365.03     14.84 o 
   3  -7   1     3040.73     3260.84     45.79 o 
   4  -7   1      352.89      340.96     11.02 o 
   5  -7   1     7924.66     7992.17    252.41 o 
   6  -7   1      628.32      614.67     16.73 o 
   7  -7   1        8.84       13.34      6.06 o 
   8  -7   1      210.42      177.75     18.23 o 
   9  -7   1     2351.41     2279.72     59.11 o 
  10  -7   1        0.63       -8.53      8.53 o 
  11  -7   1        0.56       -4.53      9.59 o 
 -11  -6   1      238.61      257.73     22.44 o 
 -10  -6   1       10.92       13.49     10.64 o 
  -9  -6   1       41.84       48.40      7.17 o 
  -8  -6   1     2893.76     2916.34     46.22 o 
  -7  -6   1        7.05       -2.34      5.64 o 
  -6  -6   1       55.80       53.01      4.07 o 
  -5  -6   1     1265.00     1347.91     18.34 o 
  -4  -6   1    28417.08    28617.21    384.59 o 
  -3  -6   1     2227.03     2359.98     26.89 o 
  -2  -6   1      616.09      598.30     13.43 o 
  -1  -6   1     3040.62     3081.41     33.22 o 
   0  -6   1     7324.08     7299.57     73.81 o 
   1  -6   1     5783.45     6305.40    104.12 o 
   2  -6   1     2908.51     3022.12     32.97 o 
   3  -6   1     4709.76     4980.56     65.43 o 
   4  -6   1    11650.25    11960.12    148.23 o 
   5  -6   1       47.65       62.92     10.17 o 
   6  -6   1     1021.58     1010.90     27.24 o 
   7  -6   1     4718.32     4728.24     95.36 o 
   8  -6   1       10.96        0.00      9.17 o 
   9  -6   1       65.74       63.22     11.80 o 
  10  -6   1      140.85      135.92     15.49 o 
  11  -6   1      713.55      706.49     32.24 o 
  12  -6   1        0.08      -10.75     10.75 o 
 -11  -5   1      428.40      386.17     25.29 o 
 -10  -5   1      774.50      794.87     21.72 o 
  -9  -5   1      252.30      245.41     23.23 o 
  -8  -5   1      229.13      211.47     10.78 o 
  -7  -5   1     1590.52     1557.57     28.02 o 
  -6  -5   1     4403.60     4364.55     48.58 o 
  -5  -5   1     2023.08     2026.62     24.91 o 
  -4  -5   1     1415.21     1546.54     19.42 o 
  -3  -5   1        4.32       10.47      3.96 o 
  -2  -5   1    16603.35    17216.63    177.71 o 
  -1  -5   1      372.94      342.07      5.97 o 
   0  -5   1     2744.37     2932.13     31.30 o 
   1  -5   1     3755.66     3901.86     49.17 o 
   2  -5   1    47883.17    46556.04    564.66 o 
   3  -5   1       49.76       53.10      4.13 o 
   4  -5   1     2601.71     2550.36     37.47 o 
   5  -5   1     2860.91     2857.32     32.92 o 
   6  -5   1     5687.23     5585.09     75.69 o 
   7  -5   1     1211.83     1143.13     33.51 o 
   8  -5   1     1013.65      910.48     31.08 o 
   9  -5   1      665.98      666.13     28.03 o 
  10  -5   1      629.49      593.74     28.55 o 
  11  -5   1       75.78       53.63     12.75 o 
  12  -5   1       23.16       27.92     12.22 o 
 -11  -4   1      682.34      687.31     28.77 o 
 -10  -4   1       79.68       77.11      8.52 o 
  -9  -4   1      731.80      736.32     19.58 o 
  -8  -4   1        2.47       -1.00      4.66 o 
  -7  -4   1     2352.81     2299.55     36.98 o 
  -6  -4   1      758.20      910.09     14.66 o 
  -5  -4   1     2089.91     2184.15     32.56 o 
  -4  -4   1    27158.81    28234.02    429.05 o 
  -3  -4   1        3.45        8.95      2.04 o 
  -2  -4   1     2572.85     2693.96     38.63 o 
  -1  -4   1     1194.11     1096.21     13.03 o 
   0  -4   1    23659.87    23726.77    534.66 o 
   1  -4   1      570.02      591.95     10.08 o 
   2  -4   1    11897.29    12524.31    219.06 o 
   3  -4   1      601.03      625.47     12.78 o 
   4  -4   1    29760.69    29793.85    659.81 o 
   5  -4   1        0.57       -4.41      6.01 o 
   6  -4   1      874.61      867.91     16.33 o 
   7  -4   1       21.93       13.80      7.16 o 
   8  -4   1     3749.41     3545.28     76.50 o 
   9  -4   1      189.70      156.47     15.81 o 
  10  -4   1      282.18      280.38     19.81 o 
  11  -4   1      380.42      425.58     25.81 o 
  12  -4   1       85.93       84.08     15.17 o 
 -12  -3   1        5.93       -0.95     10.54 o 
 -11  -3   1       59.17       61.32     12.54 o 
 -10  -3   1        1.38       -5.79      5.79 o 
  -9  -3   1     1811.91     1784.93     33.08 o 
  -8  -3   1       50.02       47.49      7.90 o 
  -7  -3   1     1245.62     1222.87     31.82 o 
  -6  -3   1     2059.99     2128.41     65.59 o 
  -5  -3   1    24856.22    25563.42    258.63 o 
  -4  -3   1        3.97        0.94      1.74 o 
  -3  -3   1      310.42      327.56      5.87 o 
  -2  -3   1     6059.64     6245.47     68.73 o 
  -1  -3   1    10252.70    11117.54    195.39 o 
   0  -3   1    20815.88    21611.81    313.12 o 
   1  -3   1     1981.52     1856.97     17.42 o 
   2  -3   1    30478.71    30366.57    486.69 o 
   3  -3   1     2557.75     3066.43     41.24 o 
   4  -3   1      673.84      754.63     35.67 o 
   5  -3   1       39.97       32.24      7.16 o 
   6  -3   1     8144.70     8155.78    103.37 o 
   7  -3   1       32.69        6.22      7.69 o 
   8  -3   1       65.37       66.49     10.96 o 
   9  -3   1      206.87      165.95     17.60 o 
  10  -3   1     1642.24     1524.24     45.41 o 
  11  -3   1       83.49       78.39     13.17 o 
  12  -3   1       17.21        3.79     10.54 o 
 -12  -2   1      120.35      121.49     16.23 o 
 -11  -2   1      877.17      851.68     32.87 o 
 -10  -2   1       11.40       13.70      8.53 o 
  -9  -2   1      332.84      349.24     13.89 o 
  -8  -2   1       85.03       72.02      7.85 o 
  -7  -2   1     5578.11     5386.21     73.26 o 
  -6  -2   1       58.64       73.46      5.77 o 
  -5  -2   1     3905.80     3821.97     75.28 o 
  -4  -2   1     4003.95     4190.96     55.10 o 
  -3  -2   1     8227.31     8394.82    103.27 o 
  -2  -2   1     8182.77     8604.06     86.56 o 
  -1  -2   1     2130.62     2329.61     24.57 o 
   0  -2   1    35028.89    33280.39    745.01 o 
   1  -2   1    16370.16    16636.16    607.18 o 
   2  -2   1    34467.07    34178.84    418.96 o 
   3  -2   1     3783.32     3892.77     50.47 o 
   4  -2   1    14962.68    15367.88    259.62 o 
   5  -2   1      469.77      486.27     17.39 o 
   6  -2   1     2369.32     2328.18     37.98 o 
   7  -2   1      457.81      460.89     12.49 o 
   8  -2   1     3237.24     2987.15     66.07 o 
   9  -2   1       29.25       19.81      9.38 o 
  10  -2   1       45.78       31.61     11.06 o 
  11  -2   1        1.69       -8.64      8.64 o 
  12  -2   1      446.26      438.33     26.55 o 
 -13  -1   1      157.19      179.02     19.18 o 
 -12  -1   1       89.58       96.41     15.59 o 
 -11  -1   1        9.76        8.22     10.22 o 
 -10  -1   1      955.41      852.10     31.61 o 
  -9  -1   1     3054.57     3059.53     77.18 o 
  -8  -1   1      153.83      155.47     14.96 o 
  -7  -1   1      185.83      214.80      9.74 o 
  -6  -1   1      134.24      105.40      9.38 o 
  -5  -1   1     6414.70     6465.96     83.02 o 
  -4  -1   1      143.55      122.14      5.51 o 
  -3  -1   1     7600.97     7951.49     97.93 o 
  -2  -1   1     1863.15     2025.17     27.14 o 
  -1  -1   1    28863.90    29818.52    474.05 o 
   0  -1   1      316.44      317.63      4.32 o 
   1  -1   1    11018.34    10704.55    187.97 o 
   2  -1   1    29038.38    28150.58    476.26 o 
   3  -1   1     7210.95     7603.49    130.76 o 
   4  -1   1     9731.57    10398.56    178.18 o 
   5  -1   1     1319.62     1188.33     29.29 o 
   6  -1   1    13930.23    14148.66    173.94 o 
   7  -1   1      208.55      161.80     17.12 o 
   8  -1   1       50.73       56.02      5.91 o 
   9  -1   1        4.58       -7.59      7.59 o 
  10  -1   1     2248.24     2213.97     56.69 o 
  11  -1   1       14.46        1.79     10.01 o 
  12  -1   1       11.62       -2.32     10.54 o 
  13  -1   1        2.26      -10.54     11.38 o 
 -13   0   1       17.39      -11.59     12.33 o 
 -12   0   1      379.66      382.27     24.55 o 
 -11   0   1      306.21      311.04     22.13 o 
 -10   0   1      834.95      803.63     30.87 o 
  -9   0   1      191.63      185.55     16.65 o 
  -8   0   1      104.59       92.75      7.53 o 
  -7   0   1     7554.83     7689.61    108.42 o 
  -6   0   1      522.46      490.22     20.13 o 
  -5   0   1      223.23      214.43      7.54 o 
  -4   0   1     3348.48     3752.54     49.58 o 
  -3   0   1     9313.80     9123.76    111.57 o 
  -2   0   1     2500.04     2603.24     33.86 o 
  -1   0   1    13783.76    14930.27    189.19 o 
   1   0   1    48405.17    46688.12    797.10 o 
   2   0   1      589.02      611.76     13.80 o 
   3   0   1    14897.89    15823.28    264.37 o 
   4   0   1      681.90      696.79     18.65 o 
   5   0   1     2001.95     1873.95     40.36 o 
   6   0   1       11.83       14.43      4.18 o 
   7   0   1     2505.81     2560.01     39.15 o 
   8   0   1     1188.54     1197.24     23.71 o 
   9   0   1      100.22       92.41     11.80 o 
  10   0   1      154.36      116.54     13.38 o 
  11   0   1       77.60       88.72     13.91 o 
  12   0   1      819.79      801.84     33.51 o 
  13   0   1       11.10       -1.58     10.85 o 
 -12   1   1      257.68      278.48     23.08 o 
 -11   1   1       41.15       23.92     11.80 o 
 -10   1   1      787.72      785.41     31.50 o 
  -9   1   1     1290.79     1214.25     37.62 o 
  -8   1   1     1064.23     1090.34     33.40 o 
  -7   1   1        2.45       -0.51      3.69 o 
  -6   1   1     3784.65     3881.07     53.52 o 
  -5   1   1    11608.79    11606.60    142.92 o 
  -4   1   1     5405.36     5522.63     78.97 o 
  -3   1   1     1601.98     1727.22     19.74 o 
  -2   1   1     4037.19     4274.56     43.69 o 
  -1   1   1    63248.62    58231.20   1314.93 o 
   1   1   1    14230.97    14859.80    267.00 o 
   2   1   1       13.87       28.87      3.06 o 
   3   1   1    31679.37    31679.75    531.16 o 
   4   1   1     4294.25     4525.72     81.45 o 
   5   1   1     1992.61     1836.13     39.41 o 
   6   1   1      803.35      708.36     15.79 o 
   7   1   1     3425.93     3437.94     49.73 o 
   8   1   1       64.67       65.17      6.30 o 
   9   1   1      163.26      166.87      9.91 o 
  10   1   1     1108.31     1119.42     36.46 o 
  11   1   1      332.66      356.04     21.81 o 
  12   1   1        0.05        3.37     10.43 o 
  13   1   1       70.42       62.80     14.96 o 
 -12   2   1      448.25      442.54     27.71 o 
 -11   2   1       45.17       26.45     12.33 o 
 -10   2   1     1182.10     1141.65     38.14 o 
  -9   2   1       33.32       18.02      9.48 o 
  -8   2   1     1973.62     1880.48     47.84 o 
  -7   2   1      651.84      621.35     21.39 o 
  -6   2   1     1261.94     1249.33     21.75 o 
  -5   2   1      196.62      199.10      7.09 o 
  -4   2   1     9419.83    10014.42    100.63 o 
  -3   2   1     6957.99     6997.90     70.83 o 
  -2   2   1    21694.26    22366.48    227.68 o 
  -1   2   1     1777.74     1755.98     23.09 o 
   0   2   1    14473.05    15330.02    452.18 o 
   1   2   1    47116.45    46651.66    814.38 o 
   2   2   1      185.81      160.09      5.74 o 
   3   2   1       51.70       50.37      4.64 o 
   4   2   1     1272.51     1295.70     28.13 o 
   5   2   1     9563.35     9603.04    165.85 o 
   6   2   1     1774.10     2062.00     32.24 o 
   7   2   1     1514.88     1428.54     25.59 o 
   8   2   1      303.85      285.57     11.85 o 
   9   2   1     1873.82     1865.85     40.46 o 
  10   2   1      149.63      144.56     14.65 o 
  11   2   1      245.65      276.17     20.55 o 
  12   2   1      467.96      509.45     27.08 o 
 -12   3   1      368.12      412.62     26.87 o 
 -11   3   1        1.29       -9.27      9.27 o 
 -10   3   1      198.04      178.91     17.91 o 
  -9   3   1        1.91       17.07     10.01 o 
  -8   3   1     2799.45     2695.60     62.17 o 
  -7   3   1       13.83       11.70      7.38 o 
  -6   3   1     2443.34     2435.06     44.25 o 
  -5   3   1     6206.31     6085.72     63.94 o 
  -4   3   1     9576.43     9981.88    100.55 o 
  -3   3   1      488.49      544.89      8.01 o 
  -2   3   1    34119.19    34871.67    426.88 o 
  -1   3   1      222.16      287.27     12.28 o 
   0   3   1    26260.08    27448.10    475.63 o 
   1   3   1     2148.01     2508.16     46.47 o 
   2   3   1      467.20      485.92      8.09 o 
   3   3   1    21234.22    21045.75    257.73 o 
   4   3   1    10569.66    11161.13    135.58 o 
   5   3   1       52.43       73.02      7.48 o 
   6   3   1     2221.91     2313.89     35.46 o 
   7   3   1     5005.72     4959.05     67.99 o 
   8   3   1       23.13       26.01     13.65 o 
   9   3   1      115.21      100.28      7.89 o 
  10   3   1      217.13      190.85     12.33 o 
  11   3   1     1334.06     1402.22     43.10 o 
 -12   4   1       26.14       10.54     11.27 o 
 -11   4   1       70.31       75.44     15.07 o 
 -10   4   1     1225.31     1205.61     40.14 o 
  -9   4   1       56.72       43.83     11.06 o 
  -8   4   1     1254.88     1251.34     37.51 o 
  -7   4   1        6.56        2.00      6.95 o 
  -6   4   1     3718.93     3495.28     39.78 o 
  -5   4   1       38.23       39.62      4.22 o 
  -4   4   1     2652.71     2875.06     32.03 o 
  -3   4   1       45.37       95.35      5.70 o 
  -2   4   1     4170.87     4309.80     55.19 o 
  -1   4   1      858.88      921.14     18.70 o 
   0   4   1    15104.34    15306.03    206.10 o 
   1   4   1     3735.09     3770.03     68.59 o 
   2   4   1    22110.89    22435.81    276.19 o 
   3   4   1     1320.30     1503.11     21.24 o 
   4   4   1     6682.05     7275.39     90.06 o 
   5   4   1     5922.01     5937.69     75.59 o 
   6   4   1      139.62      135.66     15.06 o 
   7   4   1      410.60      381.59     10.89 o 
   8   4   1      143.86      114.82     25.02 o 
   9   4   1     3349.85     3303.17     53.74 o 
  10   4   1       37.68       32.57      7.18 o 
 -12   5   1      137.97      153.10     17.81 o 
 -11   5   1       54.31       52.26     13.17 o 
 -10   5   1       47.82       53.32     11.91 o 
  -9   5   1      946.04      883.71     32.66 o 
  -8   5   1     1508.67     1495.26     42.25 o 
  -7   5   1      320.03      296.10     11.75 o 
  -6   5   1      773.93      745.73     17.19 o 
  -5   5   1      140.15       70.95     19.33 o 
  -4   5   1    38713.46    39467.12    471.18 o 
  -3   5   1       27.80       22.64      3.28 o 
  -2   5   1     5653.79     5655.04     71.46 o 
  -1   5   1     2953.31     2977.18     59.27 o 
   0   5   1     1678.50     1777.77     24.04 o 
   1   5   1     1716.87     1686.30     22.89 o 
   2   5   1    13093.09    13872.02    169.09 o 
   3   5   1       89.76       52.79      4.32 o 
   4   5   1     4602.02     4550.46     58.17 o 
   5   5   1        9.09        5.98      2.65 o 
   6   5   1      371.43      347.96      8.77 o 
   7   5   1     5273.27     5342.44     59.30 o 
   8   5   1      316.61      285.02     11.75 o 
   9   5   1       85.77       91.76      7.96 o 
  10   5   1       47.39       39.30     10.85 o 
  11   5   1     1606.98     1653.84     50.37 o 
 -12   6   1        0.01      -10.75     10.75 o 
 -11   6   1      507.06      522.83     28.98 o 
 -10   6   1      498.55      476.68     25.50 o 
  -9   6   1      257.48      249.51     19.81 o 
  -8   6   1      143.59      109.69     13.49 o 
  -7   6   1      448.34      445.46     14.63 o 
  -6   6   1     4058.68     4002.64     57.44 o 
  -5   6   1     1566.53     1536.89     39.09 o 
  -4   6   1     8190.67     8149.44    113.43 o 
  -3   6   1     6225.56     6413.25    171.22 o 
  -2   6   1    12982.15    12967.66    157.44 o 
  -1   6   1     1269.00     1187.95     18.04 o 
   0   6   1      949.61     1058.56     15.95 o 
   1   6   1     3151.22     3116.19     55.48 o 
   2   6   1     6326.24     6267.88    141.82 o 
   3   6   1      158.91      187.88      9.32 o 
   4   6   1     6237.49     6380.28     79.67 o 
   5   6   1     4478.26     4880.62     52.90 o 
   6   6   1     3573.55     3556.95     41.00 o 
   7   6   1        8.64        6.75      3.58 o 
   8   6   1     1608.67     1591.04     56.58 o 
   9   6   1     1360.43     1389.16     42.99 o 
  10   6   1      307.34      293.24     21.39 o 
  11   6   1        5.41       -8.01      9.17 o 
 -11   7   1      437.76      448.23     26.55 o 
 -10   7   1       23.33       18.33     10.75 o 
  -9   7   1      765.98      712.18     29.61 o 
  -8   7   1     1660.61     1748.25     57.79 o 
  -7   7   1      586.01      572.92     18.81 o 
  -6   7   1       50.12       40.36      5.91 o 
  -5   7   1     9432.38     9365.13    119.60 o 
  -4   7   1     1658.25     1618.52     27.27 o 
  -3   7   1        2.48       -1.14      7.80 o 
  -2   7   1       24.15        9.49      2.06 o 
  -1   7   1      140.68      116.62      3.88 o 
   0   7   1    27143.88    26269.58    470.95 o 
   1   7   1     2063.58     2170.69     29.36 o 
   2   7   1     7759.91     8283.03    167.59 o 
   3   7   1     1479.98     1587.08     22.63 o 
   4   7   1    11726.09    11617.36    117.07 o 
   5   7   1        0.54       34.45     13.59 o 
   6   7   1     1785.74     1844.50     32.55 o 
   7   7   1     1047.75     1008.51     17.34 o 
   8   7   1     2800.25     2748.08     66.70 o 
   9   7   1      177.06      153.41     16.54 o 
  10   7   1      728.63      748.74     32.66 o 
  11   7   1      271.89      230.12     21.07 o 
  12   7   1      143.77      138.98     17.39 o 
 -11   8   1      128.06      145.41     17.49 o 
 -10   8   1       10.27       -9.38      9.38 o 
  -9   8   1     1188.03     1203.29     39.72 o 
  -8   8   1      515.64      462.99     16.08 o 
  -7   8   1     2559.13     2505.78     42.06 o 
  -6   8   1      600.54      566.32     16.31 o 
  -5   8   1     3112.31     3009.38     45.56 o 
  -4   8   1        1.04       -1.90      4.06 o 
  -3   8   1     3847.70     3930.96     54.12 o 
  -2   8   1     6484.31     6888.19    110.15 o 
  -1   8   1      530.01      555.26     10.38 o 
   0   8   1     1532.34     1551.77     18.76 o 
   1   8   1     6569.53     6868.19     70.38 o 
   2   8   1     2825.47     2812.53     33.15 o 
   3   8   1      118.22      136.51      4.36 o 
   4   8   1       40.42       15.41      3.74 o 
   5   8   1      489.21      502.02      9.97 o 
   6   8   1     6474.22     6532.22     88.36 o 
   7   8   1       39.14       47.04     11.80 o 
   8   8   1      693.10      687.94     28.98 o 
   9   8   1       41.33       16.02     11.17 o 
  10   8   1     1075.86     1139.65     41.09 o 
  11   8   1        0.33      -10.33     10.33 o 
  12   8   1       99.33      106.21     16.12 o 
 -11   9   1      404.15      415.36     26.66 o 
 -10   9   1       16.03       18.44     11.06 o 
  -9   9   1      253.94      234.44     19.81 o 
  -8   9   1      130.69      118.62     21.07 o 
  -7   9   1     3423.84     3206.87     50.96 o 
  -6   9   1      861.69      764.45     19.22 o 
  -5   9   1     4283.96     4040.69     58.36 o 
  -4   9   1      595.12      500.44     13.89 o 
  -3   9   1     6944.43     6993.37     90.77 o 
  -2   9   1     2278.42     2431.47     52.98 o 
  -1   9   1     3118.53     3354.31     67.07 o 
   0   9   1     5648.43     5726.47     59.80 o 
   1   9   1      911.90      920.85     13.01 o 
   2   9   1     2421.78     2388.18     27.58 o 
   3   9   1     1952.29     1825.04     22.24 o 
   4   9   1     7714.67     7907.49     81.82 o 
   5   9   1      772.84      831.24     18.39 o 
   6   9   1      411.14      423.68     35.40 o 
   7   9   1      117.70       81.87     13.91 o 
   8   9   1     4063.85     4040.61     91.77 o 
   9   9   1        0.35       -8.43      8.43 o 
  10   9   1      663.76      668.76     31.50 o 
  11   9   1       47.29       39.09     12.96 o 
  12   9   1      321.00      289.34     25.60 o 
 -11  10   1       12.01       18.33     12.12 o 
 -10  10   1      176.04      135.71     17.81 o 
  -9  10   1      800.11      785.94     22.91 o 
  -8  10   1      212.35      175.41     12.37 o 
  -7  10   1      547.16      507.54     17.06 o 
  -6  10   1     1574.90     1508.52     29.64 o 
  -5  10   1     1597.39     1563.18     29.27 o 
  -4  10   1       48.81       51.27      5.79 o 
  -3  10   1     1546.84     1453.25     25.72 o 
  -2  10   1      145.30       70.19      4.99 o 
  -1  10   1     5435.54     5564.55     71.31 o 
   0  10   1       14.63       14.45      2.48 o 
   1  10   1     1735.43     1668.74     20.95 o 
   2  10   1    10614.69    10617.48    107.69 o 
   3  10   1     1888.17     1933.90     31.65 o 
   4  10   1       90.45       93.83      7.42 o 
   5  10   1     1954.39     1967.10     33.35 o 
   6  10   1     2509.41     2588.30     41.88 o 
   7  10   1      374.18      334.96     21.07 o 
   8  10   1      150.03      132.66     14.86 o 
   9  10   1      367.64      383.96     24.45 o 
  10  10   1     1571.01     1559.33     51.00 o 
  11  10   1       20.19       12.54     13.07 o 
  12  10   1       32.30       29.40     13.07 o 
 -10  11   1       47.64       72.39     13.91 o 
  -9  11   1      146.62      133.57     19.70 o 
  -8  11   1      565.18      532.03     18.58 o 
  -7  11   1     1140.67     1140.32     26.34 o 
  -6  11   1       42.58       32.03      7.11 o 
  -5  11   1      153.82      123.12      9.02 o 
  -4  11   1     1407.51     1342.70     26.11 o 
  -3  11   1     3990.14     3803.33     89.14 o 
  -2  11   1      275.72      276.84      7.90 o 
  -1  11   1    10004.23    10253.05    127.55 o 
   0  11   1       22.68       16.80      2.97 o 
   1  11   1     5890.17     5477.43     58.50 o 
   2  11   1       60.03       80.22      6.37 o 
   3  11   1     3333.30     3257.83     48.41 o 
   4  11   1     1764.47     1741.84     30.87 o 
   5  11   1      845.04      889.44     20.21 o 
   6  11   1       14.10        7.67      5.13 o 
   7  11   1     1317.57     1450.80     44.89 o 
   8  11   1     1676.80     1563.86     48.89 o 
   9  11   1      261.41      230.65     20.97 o 
  10  11   1       33.90        6.11     11.27 o 
  11  11   1       50.37       57.11     15.49 o 
  12  11   1      301.54      324.11     27.40 o 
 -10  12   1      425.53      407.24     25.60 o 
  -9  12   1       74.94       58.14      9.68 o 
  -8  12   1      345.34      346.10     34.46 o 
  -7  12   1       17.48       22.31      7.07 o 
  -6  12   1     1100.69     1104.42     25.39 o 
  -5  12   1     4161.56     4156.82    132.24 o 
  -4  12   1       10.02        3.31      5.16 o 
  -3  12   1     1221.09     1166.41     30.87 o 
  -2  12   1     1432.67     1353.10     24.64 o 
  -1  12   1     1711.37     1712.25     41.66 o 
   0  12   1      104.71       89.51      5.06 o 
   1  12   1     1091.04     1111.56     16.56 o 
   2  12   1      478.66      522.62     15.86 o 
   3  12   1     7790.11     7936.00    105.34 o 
   4  12   1      133.48      131.19      9.12 o 
   5  12   1     3760.93     3634.66     55.26 o 
   6  12   1      319.44      303.25     18.33 o 
   7  12   1     1334.90     1302.76     42.99 o 
   8  12   1       14.15        9.17     10.33 o 
   9  12   1      556.49      544.33     29.40 o 
  10  12   1      566.96      618.40     33.61 o 
  11  12   1       96.92      112.95     17.39 o 
 -10  13   1      236.08      243.29     21.60 o 
  -9  13   1       33.24       19.03      8.22 o 
  -8  13   1      553.22      523.22     29.87 o 
  -7  13   1      146.31      126.66     12.49 o 
  -6  13   1      647.16      611.21     31.61 o 
  -5  13   1        9.88        1.06      5.55 o 
  -4  13   1     1209.65     1164.13     25.04 o 
  -3  13   1     2337.01     2326.34     37.89 o 
  -2  13   1       58.15       75.81      7.06 o 
  -1  13   1      492.85      517.85     13.33 o 
   0  13   1      730.31      718.00     20.68 o 
   1  13   1     5584.50     5589.11     82.08 o 
   2  13   1       42.17       30.89      5.26 o 
   3  13   1      354.34      369.34     13.06 o 
   4  13   1      582.30      597.37     36.56 o 
   5  13   1     3746.43     3697.30     69.81 o 
   6  13   1      205.99      189.98     18.23 o 
   7  13   1      707.54      714.92     31.19 o 
   8  13   1      230.46      215.79     20.55 o 
   9  13   1      786.61      793.20     36.04 o 
  10  13   1       72.88       62.06     15.17 o 
  11  13   1      254.07      242.66     24.02 o 
 -10  14   1      344.57      386.80     27.40 o 
  -9  14   1       19.24        7.27      8.26 o 
  -8  14   1      161.97      181.09     13.41 o 
  -7  14   1        4.35        2.92      6.40 o 
  -6  14   1      610.92      644.74     19.80 o 
  -5  14   1      203.22      182.98     11.65 o 
  -4  14   1      241.86      230.36     11.37 o 
  -3  14   1      690.65      695.15     22.39 o 
  -2  14   1     1168.26     1132.87     22.62 o 
  -1  14   1     3436.57     3317.81     48.61 o 
   0  14   1     1823.28     1833.34     31.91 o 
   1  14   1      393.35      367.26     13.01 o 
   2  14   1     1717.57     1682.78     30.91 o 
   3  14   1     2894.04     2771.48     45.07 o 
   4  14   1      471.30      458.31     25.66 o 
   5  14   1     1732.35     1803.32     34.15 o 
   6  14   1      173.48      154.26     17.07 o 
   7  14   1     1518.77     1570.60     49.84 o 
   8  14   1       19.62        2.11     11.06 o 
   9  14   1      231.25      191.03     20.55 o 
  10  14   1       19.16        5.37     12.85 o 
  -9  15   1        3.08        2.10     10.85 o 
  -8  15   1      222.47      233.97     14.90 o 
  -7  15   1       26.48       13.48      7.45 o 
  -6  15   1      939.55      927.01     19.67 o 
  -5  15   1       28.51       16.84      6.91 o 
  -4  15   1     1404.96     1292.64     26.99 o 
  -3  15   1       97.78       72.89      8.27 o 
  -2  15   1     2003.46     1872.65     32.59 o 
  -1  15   1        8.57       12.22      8.11 o 
   0  15   1     4150.36     4200.93    152.26 o 
   1  15   1     1369.83     1437.21     28.46 o 
   2  15   1      219.66      194.61     11.27 o 
   3  15   1        0.64       -5.14      5.14 o 
   4  15   1     1143.65     1165.51     26.24 o 
   5  15   1     2710.50     2676.59     46.78 o 
   6  15   1      117.65       71.65     13.70 o 
   7  15   1       76.01       67.22     13.17 o 
   8  15   1       80.88       60.69     14.01 o 
   9  15   1      348.61      322.21     25.50 o 
  10  15   1        3.04       -5.37     11.27 o 
  -9  16   1      172.00      197.82     24.81 o 
  -8  16   1      278.03      313.38     16.97 o 
  -7  16   1       39.53       33.55      9.06 o 
  -6  16   1      483.29      481.26     17.85 o 
  -5  16   1       78.48       94.41     15.38 o 
  -4  16   1      568.66      604.86     18.33 o 
  -3  16   1       58.15       62.16      7.18 o 
  -1  16   1       27.35       17.70     11.38 o 
   0  16   1     1902.74     1938.44     52.26 o 
   1  16   1        2.11       -4.98      4.98 o 
   2  16   1     1437.71     1389.49     28.52 o 
   3  16   1     1027.64     1004.23     34.61 o 
   4  16   1     1076.70     1072.88     25.44 o 
   5  16   1      140.34      110.82     19.76 o 
   6  16   1      554.71      500.81     26.97 o 
   7  16   1      872.94      909.84     37.62 o 
   8  16   1       12.66       -9.48      9.48 o 
   9  16   1      213.13      221.38     22.55 o 
  -8  17   1       19.65       31.30      9.16 o 
  -7  17   1      318.86      313.21     16.29 o 
  -6  17   1      344.77      342.35     17.86 o 
  -5  17   1        4.20       -0.18      6.75 o 
  -4  17   1      868.10      845.78     34.67 o 
  -3  17   1       54.30       49.73     12.12 o 
  -2  17   1     1976.93     1823.17     52.26 o 
  -1  17   1       20.86       18.76     10.12 o 
   0  17   1     1597.30     1673.12     48.36 o 
   1  17   1       18.40       17.81     10.01 o 
   2  17   1     1100.27     1115.99     25.53 o 
   3  17   1      110.70       91.86      9.85 o 
   4  17   1     1191.28     1200.45     27.96 o 
   5  17   1      116.47      107.26     15.17 o 
   6  17   1      473.80      499.97     28.45 o 
   7  17   1       34.40        8.85     11.27 o 
   8  17   1      362.71      336.86     25.50 o 
   9  17   1      466.27      511.56     31.50 o 
  -8  18   1       83.57       76.81     14.86 o 
  -7  18   1       42.63       40.62     12.96 o 
  -6  18   1      124.31      110.34     12.43 o 
  -5  18   1      629.24      632.83     31.72 o 
  -4  18   1      633.23      634.84     31.29 o 
  -3  18   1      105.98       89.14     14.54 o 
  -2  18   1      523.88      525.36     28.34 o 
  -1  18   1      671.51      655.07     30.13 o 
   0  18   1     1180.67     1148.61     39.72 o 
   1  18   1       31.44       15.81     10.75 o 
   2  18   1     1005.05     1010.21     44.10 o 
   3  18   1      205.51      198.96     13.33 o 
   4  18   1      612.12      592.05     19.48 o 
   5  18   1        7.35       -0.42      9.69 o 
   6  18   1      911.00      956.42     39.20 o 
   7  18   1       90.00       76.71     15.91 o 
   8  18   1      252.44      319.89     25.50 o 
  -6  19   1       40.45       57.21     15.81 o 
  -5  19   1       88.00       82.19     15.59 o 
  -4  19   1       23.40        1.79     11.49 o 
  -3  19   1      729.78      692.68     32.98 o 
  -2  19   1      520.40      542.01     29.82 o 
  -1  19   1      457.09      524.62     28.87 o 
   0  19   1      148.17      174.07     18.12 o 
   1  19   1      301.54      325.06     23.18 o 
   2  19   1     1536.05     1634.56     50.05 o 
   3  19   1       24.48       12.27      7.62 o 
   4  19   1      339.29      341.64     16.54 o 
   5  19   1      224.42      236.44     22.34 o 
   6  19   1      626.13      609.23     32.24 o 
   7  19   1        0.68      -10.64     10.64 o 
   8  19   1      238.34      280.38     24.76 o 
  -5  20   1      377.75      388.17     27.71 o 
  -4  20   1        8.04       13.80     14.01 o 
  -3  20   1      316.68      364.57     26.87 o 
  -2  20   1        0.72       -9.17     11.49 o 
  -1  20   1      400.55      359.51     24.66 o 
   0  20   1      384.36      412.20     26.55 o 
   1  20   1      284.56      319.89     23.92 o 
   2  20   1       35.38       44.15     12.43 o 
   3  20   1      839.11      838.95     24.66 o 
   4  20   1      559.51      588.28     20.74 o 
   5  20   1       64.54       43.31     12.64 o 
   6  20   1      328.74      355.30     26.45 o 
   7  20   1       27.39       24.13     14.33 o 
  -4  21   1        8.20       -0.63     12.33 o 
  -3  21   1      525.34      524.52     30.87 o 
  -2  21   1        9.05       14.75     13.80 o 
  -1  21   1      209.01      179.33     20.02 o 
   0  21   1       33.92       37.51     13.91 o 
   1  21   1      454.87      455.50     27.18 o 
   2  21   1        2.98        7.80     12.22 o 
   3  21   1      205.25      195.77     19.70 o 
   4  21   1      147.19      152.68     18.12 o 
   5  21   1      261.88      259.94     23.81 o 
   6  21   1      264.78      287.55     24.34 o 
  -3  22   1      302.13      342.86     26.87 o 
  -2  22   1        3.07      -11.27     11.27 o 
  -1  22   1      502.07      564.77     31.93 o 
   0  22   1       12.30       10.43     12.43 o 
   1  22   1       58.90       48.26     13.80 o 
   2  22   1       13.54        7.90     11.70 o 
   3  22   1      374.03      473.20     28.66 o 
   5  22   1      105.81      104.10     17.39 o 
   6  22   1       20.46       30.24     13.70 o 
  -2  23   1      175.23      196.83     22.13 o 
  -1  23   1      175.82      181.13     21.71 o 
   0  23   1       11.25       20.65     13.17 o 
   1  23   1      435.71      477.42     29.82 o 
   2  23   1       14.66        2.00     13.49 o 
   3  23   1      265.35      344.55     26.87 o 
   1  24   1      113.38      130.55     18.86 o 
   2  24   1        0.35       -3.79     13.07 o 
  -1 -24   2       11.43       -5.58     13.38 o 
   0 -24   2       24.17       26.13     15.49 o 
  -1 -23   2      357.92      382.17     27.29 o 
   0 -23   2      518.00      578.57     33.51 o 
   1 -23   2        1.83       12.43     13.17 o 
   2 -23   2       74.94       83.56     16.96 o 
  -5 -22   2       32.51       38.25     14.22 o 
  -1 -22   2        1.23       -0.95     12.33 o 
   0 -22   2       89.38      105.58     16.44 o 
   1 -22   2      242.30      237.50     22.86 o 
   2 -22   2      264.55      269.63     24.23 o 
   3 -22   2       37.11        9.48     14.12 o 
  -6 -21   2       45.27       28.13     14.22 o 
  -5 -21   2      159.00      195.77     22.44 o 
  -4 -21   2      887.89      931.76     38.67 o 
  -2 -21   2        9.15       22.23     12.43 o 
  -1 -21   2        1.32       12.54     11.27 o 
   0 -21   2     1084.95     1102.77     42.46 o 
   1 -21   2        7.88        4.11     11.17 o 
   2 -21   2       21.14       11.91     13.28 o 
   3 -21   2      152.91      128.97     17.81 o 
   4 -21   2      446.04      481.95     30.13 o 
  -7 -20   2      168.43      188.61     22.23 o 
  -6 -20   2      242.09      272.16     25.50 o 
  -5 -20   2       47.24       52.16     14.44 o 
  -4 -20   2       23.16       25.81     12.22 o 
  -3 -20   2      106.88      104.73     15.28 o 
  -2 -20   2      881.37     1000.78     38.25 o 
  -1 -20   2      224.75      255.94     22.23 o 
   0 -20   2        6.75        3.58     11.17 o 
   1 -20   2        0.01       -7.80     10.01 o 
   2 -20   2      746.21      764.86     35.40 o 
   3 -20   2       37.00       39.20     13.17 o 
   4 -20   2        9.23        4.53     11.59 o 
   5 -20   2       57.20       52.47     16.02 o 
  -7 -19   2      601.76      655.07     34.67 o 
  -6 -19   2        3.11       -5.48     10.43 o 
  -5 -19   2      130.97      100.52     15.28 o 
  -4 -19   2      955.60      976.23     38.35 o 
  -3 -19   2      739.68      737.25     31.72 o 
  -2 -19   2        6.50        5.27      9.27 o 
  -1 -19   2       76.48       93.46     13.91 o 
   0 -19   2      839.44      876.13     35.51 o 
   1 -19   2      259.87      268.79     21.07 o 
   2 -19   2       45.74       40.57     12.22 o 
   3 -19   2       17.65       15.28     11.91 o 
   4 -19   2      804.99      826.81     36.25 o 
   5 -19   2        0.01        4.53     11.27 o 
   6 -19   2        1.18       -7.59     11.59 o 
   7 -19   2       10.18        6.22     11.27 o 
  -8 -18   2        1.30        1.48     11.49 o 
  -7 -18   2      275.11      313.57     24.66 o 
  -6 -18   2      131.33      122.33     17.70 o 
  -5 -18   2     1370.11     1366.93     46.05 o 
  -4 -18   2        1.11       -1.90      8.64 o 
  -3 -18   2      459.76      446.52     17.10 o 
  -2 -18   2      416.90      388.07     15.83 o 
  -1 -18   2      188.68      181.13     18.65 o 
   0 -18   2       25.09       26.66     11.17 o 
   1 -18   2      217.37      230.23     20.23 o 
   2 -18   2     1748.37     1726.23     51.31 o 
   3 -18   2      101.47       88.40     15.59 o 
   4 -18   2        3.97       14.44     10.85 o 
   5 -18   2       32.28       45.88      8.85 o 
   6 -18   2      726.82      790.93     24.17 o 
   7 -18   2        7.81        7.38      8.33 o 
   8 -18   2        2.68        9.48     11.38 o 
  -8 -17   2       52.14       39.09     13.70 o 
  -7 -17   2     1455.84     1442.58     50.37 o 
  -6 -17   2       12.86       -1.05      9.90 o 
  -5 -17   2       55.10       33.19     11.27 o 
  -4 -17   2        1.18       -8.22      8.22 o 
  -3 -17   2     1828.10     1855.11     35.56 o 
  -2 -17   2      145.07      118.80      9.60 o 
  -1 -17   2      735.86      749.68     20.15 o 
   0 -17   2     1419.83     1468.29     44.46 o 
   1 -17   2     1131.87     1071.27     37.09 o 
   2 -17   2        0.28       -8.96      8.96 o 
   3 -17   2      347.60      358.99     24.13 o 
   4 -17   2      687.76      667.44     20.65 o 
   5 -17   2      172.06      198.42     13.25 o 
   6 -17   2        2.16       -2.72      6.85 o 
   7 -17   2       33.03       27.08      8.98 o 
   8 -17   2      461.23      515.11     27.08 o 
  -9 -16   2      439.06      455.50     29.71 o 
  -8 -16   2       77.62       56.69     14.33 o 
  -7 -16   2       18.67        8.53     11.70 o 
  -6 -16   2      120.90      126.65     16.12 o 
  -5 -16   2     1723.39     1715.06     51.10 o 
  -4 -16   2       48.92       54.05     11.70 o 
  -3 -16   2      162.29      184.61     12.01 o 
  -2 -16   2       22.35       14.23      6.79 o 
  -1 -16   2     3975.24     4188.92     62.80 o 
   0 -16   2      235.28      249.09     18.65 o 
   1 -16   2      305.97      276.90     19.81 o 
   2 -16   2      992.76      993.05     23.06 o 
   3 -16   2     1259.20     1211.64     26.34 o 
   4 -16   2      116.84      103.70      9.37 o 
   5 -16   2      588.82      585.33     18.95 o 
   6 -16   2     1236.37     1278.26     30.07 o 
   7 -16   2      159.89      153.91     12.25 o 
   8 -16   2        0.55        3.92      7.88 o 
   9 -16   2       13.21       13.38     12.85 o 
  -9 -15   2       20.39       23.92     12.33 o 
  -8 -15   2      418.24      437.38     27.71 o 
  -7 -15   2     1219.87     1208.66     44.36 o 
  -6 -15   2      342.15      344.76     22.86 o 
  -5 -15   2      155.51      156.26     16.65 o 
  -4 -15   2      189.44      171.51     13.96 o 
  -3 -15   2     4016.91     3936.51     65.33 o 
  -2 -15   2      351.92      385.02     18.28 o 
  -1 -15   2      192.54      205.75     21.97 o 
   0 -15   2      245.02      231.44     11.52 o 
   1 -15   2     2773.73     2744.60     59.16 o 
   2 -15   2       15.14       18.39      7.64 o 
   3 -15   2      795.64      770.56     19.76 o 
   4 -15   2      349.76      338.59     14.17 o 
   5 -15   2     2022.01     1877.73     36.17 o 
   6 -15   2      175.79      172.62     12.57 o 
   7 -15   2       94.21      114.80     11.11 o 
   8 -15   2      277.74      294.96     16.11 o 
   9 -15   2      109.38      111.34     13.33 o 
 -10 -14   2      226.56      256.15     25.08 o 
  -9 -14   2      108.82       80.61     16.44 o 
  -8 -14   2      794.55      726.82     34.88 o 
  -7 -14   2        8.56        2.53      9.48 o 
  -6 -14   2     1856.99     1827.27     53.00 o 
  -5 -14   2      835.13      884.98     33.09 o 
  -4 -14   2      511.13      549.81     16.41 o 
  -3 -14   2       82.54       62.48      7.19 o 
  -2 -14   2      595.46      554.03     16.39 o 
  -1 -14   2     3082.82     3113.67     48.20 o 
   0 -14   2      166.69      165.38      7.49 o 
   1 -14   2        8.93       17.57      4.93 o 
   2 -14   2      288.58      288.07     11.83 o 
   3 -14   2     5940.33     5834.57     80.93 o 
   4 -14   2       31.02       37.93      6.74 o 
   5 -14   2       68.25       73.23      8.40 o 
   6 -14   2      281.54      274.48     17.65 o 
   7 -14   2      993.78      979.25     26.08 o 
   8 -14   2        6.29       12.93      7.91 o 
   9 -14   2      104.41      113.28     21.49 o 
 -10 -13   2      857.94      889.61     39.83 o 
  -9 -13   2        3.99       -5.37     10.64 o 
  -8 -13   2      222.00      218.74     20.44 o 
  -7 -13   2        1.38       -6.32      9.17 o 
  -6 -13   2     1073.67     1101.51     37.93 o 
  -5 -13   2       32.34       41.62      9.69 o 
  -4 -13   2       79.49       90.26      7.56 o 
  -3 -13   2     4149.59     4200.10     61.16 o 
  -2 -13   2     3117.91     3076.82     57.16 o 
  -1 -13   2       94.07       82.40      5.03 o 
   0 -13   2     1786.25     1750.17     24.01 o 
   1 -13   2     3433.49     3557.08     67.65 o 
   2 -13   2      707.74      690.08     25.29 o 
   3 -13   2       14.75       16.16      5.38 o 
   4 -13   2      134.60      123.03     23.13 o 
   5 -13   2     1588.87     1591.32     31.20 o 
   6 -13   2       44.82       48.53     14.12 o 
   7 -13   2        1.89       -0.77      6.37 o 
   8 -13   2       98.70      110.06     11.03 o 
   9 -13   2      819.01      798.58     34.46 o 
  10 -13   2       29.11       43.31     14.54 o 
 -11 -12   2       12.82        3.69     11.59 o 
 -10 -12   2       20.10       10.12     11.80 o 
  -9 -12   2       38.99       24.97     12.22 o 
  -8 -12   2      915.88      892.25     36.67 o 
  -7 -12   2      222.71      208.73     19.18 o 
  -6 -12   2     2009.38     1969.52     53.53 o 
  -5 -12   2      121.68      100.52     12.22 o 
  -4 -12   2     4636.05     4699.41    123.65 o 
  -3 -12   2      124.11      124.09      8.42 o 
  -2 -12   2     1523.06     1472.99     20.78 o 
  -1 -12   2      779.83      818.23     14.08 o 
   0 -12   2     4684.71     4910.67     54.14 o 
   1 -12   2      165.40      155.85      6.52 o 
   2 -12   2     1932.37     1912.60     31.98 o 
   3 -12   2     7656.85     7327.91     96.98 o 
   4 -12   2      106.31      114.44      8.93 o 
   5 -12   2        0.08       -0.95      9.22 o 
   6 -12   2      458.42      431.93     16.60 o 
   7 -12   2     2198.87     2198.82     61.59 o 
   8 -12   2       95.11      105.45     10.22 o 
   9 -12   2      148.93      170.27     18.23 o 
  10 -12   2        0.02       -6.43     10.75 o 
 -11 -11   2      104.96      101.05     16.54 o 
 -10 -11   2      568.51      605.02     32.98 o 
  -9 -11   2       52.54       65.85     13.70 o 
  -8 -11   2      600.56      644.00     30.87 o 
  -7 -11   2      144.65      100.10     13.70 o 
  -6 -11   2     3203.29     3225.28     75.13 o 
  -5 -11   2        0.78       -3.48      6.01 o 
  -4 -11   2      374.50      321.36     14.86 o 
  -3 -11   2        2.97        2.79      9.64 o 
  -2 -11   2     4460.42     4508.31     50.00 o 
  -1 -11   2       24.32       20.76      3.13 o 
   0 -11   2     2494.16     2492.09     33.71 o 
   1 -11   2     2993.60     2901.73     34.18 o 
   2 -11   2     6448.09     6158.61    103.84 o 
   3 -11   2      589.90      656.99     16.24 o 
   4 -11   2      458.78      452.02     14.38 o 
   5 -11   2     1682.05     1591.27     30.00 o 
   6 -11   2      365.97      354.49     11.60 o 
   7 -11   2       16.29       20.06      5.60 o 
   8 -11   2      225.93      222.96     13.25 o 
   9 -11   2     1105.98     1052.93     38.25 o 
  10 -11   2        8.37        6.81      7.85 o 
 -12 -10   2       48.33       59.53     14.75 o 
 -11 -10   2      177.57      174.59     19.60 o 
 -10 -10   2        0.65       -5.16      9.90 o 
  -9 -10   2     1218.93     1156.72     41.94 o 
  -8 -10   2     2558.57     2678.75     68.70 o 
  -7 -10   2      146.99      156.26     16.54 o 
  -6 -10   2      837.75      924.07     32.66 o 
  -5 -10   2       48.53       45.77     10.27 o 
  -4 -10   2     5990.77     5998.51     64.31 o 
  -3 -10   2     1167.96     1287.84     18.16 o 
  -2 -10   2     4845.11     4784.76     52.13 o 
  -1 -10   2       26.45       20.74      3.10 o 
   0 -10   2    10313.78    10372.48    105.63 o 
   1 -10   2        0.28       -1.73      2.21 o 
   2 -10   2     1382.87     1318.99     18.05 o 
   3 -10   2      211.90      168.27     11.80 o 
   4 -10   2     3802.75     3758.19     54.63 o 
   5 -10   2        6.20        0.81      3.70 o 
   6 -10   2      596.56      619.73     17.88 o 
   7 -10   2     1787.18     1709.18     33.60 o 
   8 -10   2      820.15      846.41     23.46 o 
   9 -10   2        2.88        5.48      9.69 o 
  10 -10   2      144.32      135.61     16.44 o 
  11 -10   2      368.37      434.43     27.82 o 
 -12  -9   2        0.72        1.48     10.75 o 
 -11  -9   2      847.28      844.41     37.72 o 
 -10  -9   2      109.23      137.61     18.12 o 
  -9  -9   2      679.96      732.09     31.93 o 
  -8  -9   2       52.02       47.52     12.22 o 
  -7  -9   2     1112.68     1187.70     38.56 o 
  -6  -9   2     2068.10     2046.97     33.93 o 
  -5  -9   2      151.01      142.53      6.90 o 
  -4  -9   2       37.92       51.77      3.75 o 
  -3  -9   2     3162.92     2982.98     34.38 o 
  -2  -9   2    20691.73    21750.85    214.64 o 
  -1  -9   2       13.83        5.50      2.41 o 
   0  -9   2     3313.45     3535.89     39.28 o 
   1  -9   2     1292.82     1383.89     18.30 o 
   2  -9   2    12898.87    12777.24    128.42 o 
   3  -9   2      143.33      153.50      8.18 o 
   4  -9   2     2361.41     2170.48     35.01 o 
   5  -9   2       59.11       61.69     15.49 o 
   6  -9   2     3426.32     3301.00     51.18 o 
   7  -9   2       12.87        7.77      5.87 o 
   8  -9   2      556.51      492.59     24.13 o 
   9  -9   2      551.73      515.56     26.13 o 
  10  -9   2      207.71      177.33     18.23 o 
  11  -9   2        5.99       -7.90      9.80 o 
 -12  -8   2       34.56       13.80     11.91 o 
 -11  -8   2      634.14      715.23     34.03 o 
 -10  -8   2        0.92       -4.11      9.80 o 
  -9  -8   2      856.61      903.00     35.51 o 
  -8  -8   2      435.34      431.37     23.71 o 
  -7  -8   2     2447.15     2399.72     39.48 o 
  -6  -8   2      114.41       91.29     10.59 o 
  -5  -8   2     4326.13     4316.18     47.85 o 
  -4  -8   2     2631.16     2794.06     32.51 o 
  -3  -8   2     3365.78     3466.29     38.55 o 
  -2  -8   2       14.10       12.04      2.32 o 
  -1  -8   2     1185.87     1291.90     27.64 o 
   0  -8   2     5102.44     4636.62     49.38 o 
   1  -8   2      879.39      932.28     13.28 o 
   2  -8   2      132.28      199.38      5.51 o 
   3  -8   2       10.31       10.72      8.85 o 
   4  -8   2     8938.25     8537.98    109.59 o 
   5  -8   2       27.64       31.26      5.95 o 
   6  -8   2      344.68      354.43     14.75 o 
   7  -8   2       12.34       -0.38     11.01 o 
   8  -8   2     3005.70     2970.19     69.23 o 
   9  -8   2      207.02      162.05     16.54 o 
  10  -8   2      271.06      242.34     19.81 o 
  11  -8   2      219.50      237.60     20.55 o 
 -11  -7   2      533.46      569.93     30.03 o 
 -10  -7   2       51.60       33.82     12.54 o 
  -9  -7   2     1362.47     1435.20     44.89 o 
  -8  -7   2       43.21       48.51      7.11 o 
  -7  -7   2     1531.79     1549.76     28.71 o 
  -6  -7   2       83.16       94.00     13.43 o 
  -5  -7   2     3595.72     3560.53     40.23 o 
  -4  -7   2      382.96      441.49      8.61 o 
  -3  -7   2     5427.10     5578.56     58.57 o 
  -2  -7   2     4057.84     4107.81     44.04 o 
  -1  -7   2     9909.57    10278.35    103.28 o 
   0  -7   2      395.96      357.28     12.35 o 
   1  -7   2     1673.31     1598.65     19.47 o 
   2  -7   2    19336.87    19096.66    315.79 o 
   3  -7   2     2217.01     2145.58     32.56 o 
   4  -7   2     4268.59     4319.71     59.51 o 
   5  -7   2      168.13      176.52     25.87 o 
   6  -7   2     4664.61     4457.20     63.80 o 
   7  -7   2      198.11      176.60     14.86 o 
   8  -7   2      866.61      848.31     31.19 o 
   9  -7   2       13.93        8.85     10.01 o 
  10  -7   2      901.57      905.63     35.30 o 
  11  -7   2        0.37       -5.58     10.75 o 
 -11  -6   2      587.19      641.47     30.77 o 
 -10  -6   2       36.00       18.54     10.96 o 
  -9  -6   2      164.94      185.78     11.26 o 
  -8  -6   2      821.70      810.49     20.23 o 
  -7  -6   2     4525.54     4392.56     62.74 o 
  -6  -6   2      189.13      218.85      9.69 o 
  -5  -6   2     2535.02     2377.47     28.51 o 
  -4  -6   2      709.04      723.76     12.24 o 
  -3  -6   2     8705.12     9209.49     93.12 o 
  -2  -6   2      263.89      252.94      5.79 o 
  -1  -6   2     9169.78     9654.30     96.84 o 
   0  -6   2        9.50        4.95      2.53 o 
   1  -6   2     1137.61     1150.97     14.66 o 
   2  -6   2     3628.59     3670.31     49.02 o 
   3  -6   2     7264.92     7181.48     91.19 o 
   4  -6   2     8456.81     8086.20    103.05 o 
   5  -6   2     1513.65     1426.85     56.00 o 
   6  -6   2       81.55       84.89      6.85 o 
   7  -6   2       41.29       18.12      8.85 o 
   8  -6   2     3087.81     3050.48     69.75 o 
   9  -6   2      155.23      135.71     14.86 o 
  10  -6   2      341.55      337.49     21.81 o 
  11  -6   2        8.19       -1.69      9.90 o 
  12  -6   2      521.78      529.15     29.29 o 
 -10  -5   2      511.36      553.83     18.73 o 
  -9  -5   2     1222.47     1245.44     29.77 o 
  -8  -5   2      182.11      163.61      9.93 o 
  -7  -5   2       58.16       58.69      6.14 o 
  -6  -5   2     1168.95     1102.17     16.48 o 
  -5  -5   2    16713.27    17174.55    170.83 o 
  -4  -5   2      819.76      881.18     12.70 o 
  -3  -5   2     3863.15     4102.56     43.53 o 
  -2  -5   2      384.36      479.80      7.85 o 
  -1  -5   2    34199.98    35167.35    793.60 o 
   0  -5   2     1734.93     1788.69     20.51 o 
   1  -5   2    11282.15    11596.45    115.16 o 
   2  -5   2     7295.87     7536.13     93.68 o 
   3  -5   2     6808.83     6788.05     85.99 o 
   4  -5   2      110.61       81.53      9.80 o 
   5  -5   2     2749.18     2685.94     40.57 o 
   6  -5   2     3056.40     3059.12     65.22 o 
   7  -5   2      339.47      335.38     17.91 o 
   8  -5   2       30.61       37.51      9.69 o 
   9  -5   2      987.05      921.96     33.19 o 
  10  -5   2     1579.37     1549.11     46.89 o 
  11  -5   2       21.47        3.27     10.33 o 
  12  -5   2        7.92        7.48     11.17 o 
 -11  -4   2      258.61      257.20     20.44 o 
 -10  -4   2      119.97      132.97     10.32 o 
  -9  -4   2       76.28       68.69     12.64 o 
  -8  -4   2     2067.55     2061.06     35.64 o 
  -7  -4   2     1627.46     1681.57     29.88 o 
  -6  -4   2     1769.10     1758.96     23.01 o 
  -5  -4   2       37.75       40.21      5.18 o 
  -4  -4   2     4109.67     4235.49     52.02 o 
  -3  -4   2    20269.28    21510.03    214.48 o 
  -2  -4   2      808.82      758.47     10.12 o 
  -1  -4   2       14.90       24.68      2.60 o 
   0  -4   2      153.53      113.39      3.82 o 
   1  -4   2    16665.76    16949.45    180.33 o 
   3  -4   2     6398.80     6922.39     87.04 o 
   4  -4   2      653.96      725.86     20.49 o 
   5  -4   2     4150.66     4480.10     85.77 o 
   6  -4   2      266.06      273.85     14.86 o 
   7  -4   2     2705.90     2593.40     58.37 o 
   8  -4   2     1075.40     1091.18     34.24 o 
   9  -4   2     1225.42     1187.91     38.46 o 
  10  -4   2       70.03       63.85     12.01 o 
  11  -4   2      223.54      231.81     19.81 o 
  12  -4   2      454.75      405.14     25.39 o 
 -12  -3   2      280.52      322.42     23.39 o 
 -11  -3   2       26.25       19.60     10.12 o 
 -10  -3   2     1674.97     1711.07     33.64 o 
  -9  -3   2      350.50      344.60     18.91 o 
  -8  -3   2      533.29      560.17     16.86 o 
  -7  -3   2      516.16      483.47     17.86 o 
  -6  -3   2     5686.78     5726.69     61.44 o 
  -5  -3   2     4305.57     4384.56     47.57 o 
  -4  -3   2     1286.92     1304.08     16.61 o 
  -3  -3   2     2610.81     2814.23     46.24 o 
  -2  -3   2     3463.33     3769.62     47.46 o 
  -1  -3   2    46694.20    45892.42    763.73 o 
   0  -3   2    12991.56    13799.40    311.51 o 
   1  -3   2     9421.49    10169.63    147.47 o 
   2  -3   2     1282.10     1365.33     16.40 o 
   3  -3   2    13835.53    13781.61    276.64 o 
   4  -3   2       80.06       90.51      7.90 o 
   5  -3   2     4842.00     4869.33     91.25 o 
   6  -3   2      216.85      229.91     15.28 o 
   7  -3   2     7087.12     6899.64    128.55 o 
   8  -3   2      198.29      180.70     14.75 o 
   9  -3   2      946.30      871.91     31.29 o 
  10  -3   2      231.35      211.05     19.07 o 
  11  -3   2      495.50      472.89     25.60 o 
  12  -3   2       17.07        2.84     10.43 o 
 -13  -2   2        8.31        2.42     12.96 o 
 -12  -2   2      262.02      293.34     22.02 o 
 -11  -2   2        2.21       -7.69      9.38 o 
 -10  -2   2     1282.06     1248.49     39.30 o 
  -9  -2   2        6.38       -0.56      5.24 o 
  -8  -2   2     2352.54     2223.02     37.14 o 
  -7  -2   2      405.52      396.02     12.81 o 
  -6  -2   2     5485.21     5592.98     74.56 o 
  -5  -2   2        1.42        0.11      4.06 o 
  -4  -2   2    12005.65    12167.70    197.88 o 
  -3  -2   2     8866.40     9008.70     98.48 o 
  -2  -2   2     7271.50     7700.92     78.84 o 
  -1  -2   2       42.04       68.49      7.38 o 
   0  -2   2    15739.73    15699.50    319.50 o 
   1  -2   2     1470.11     1570.53     21.19 o 
   2  -2   2     1804.05     1866.39     47.57 o 
   3  -2   2     2622.74     2580.02     49.52 o 
   4  -2   2     4637.54     4868.48     88.61 o 
   5  -2   2    15199.71    15730.34    267.42 o 
   6  -2   2       29.07       22.76      7.48 o 
   7  -2   2      227.76      193.14     13.49 o 
   8  -2   2      867.20      768.55     27.61 o 
   9  -2   2     1380.50     1313.72     39.30 o 
  10  -2   2       49.68       31.19     11.49 o 
  11  -2   2      325.08      327.16     21.49 o 
  12  -2   2      111.84       83.66     15.59 o 
  13  -2   2      116.42      113.90     17.60 o 
 -13  -1   2      233.50      261.52     24.55 o 
 -12  -1   2      342.27      375.95     25.60 o 
 -11  -1   2        0.83       -9.27      9.27 o 
 -10  -1   2      144.92      159.21     16.33 o 
  -9  -1   2      330.55      323.05     13.60 o 
  -8  -1   2     3570.46     3544.18     52.94 o 
  -7  -1   2       29.90       19.35      4.72 o 
  -6  -1   2     2501.07     2353.15     36.02 o 
  -5  -1   2      269.58      298.75     18.12 o 
  -4  -1   2     9706.07     9482.76    117.31 o 
  -3  -1   2      632.69      606.14     11.36 o 
  -2  -1   2    14393.84    15046.70    291.66 o 
  -1  -1   2     6925.94     7230.65     88.36 o 
   0  -1   2    23274.95    21878.19    272.12 o 
   1  -1   2     8725.19     8825.65    148.57 o 
   2  -1   2    30115.19    30340.11    518.62 o 
   3  -1   2    15413.52    16668.64    278.48 o 
   4  -1   2     1681.16     1607.79     34.67 o 
   5  -1   2     3008.71     2904.34     57.85 o 
   6  -1   2     5786.83     5757.67    106.74 o 
   7  -1   2     5404.26     5233.05    100.20 o 
   8  -1   2        5.73       -2.84      3.99 o 
   9  -1   2      708.03      653.28     26.13 o 
  10  -1   2       50.44       31.50     11.17 o 
  11  -1   2      811.05      829.13     32.45 o 
  12  -1   2        3.72       -6.95     10.22 o 
  13  -1   2      104.28       96.31     15.59 o 
 -12   0   2       21.47       16.12     11.38 o 
 -11   0   2      220.92      209.89     19.70 o 
 -10   0   2      756.94      785.09     31.61 o 
  -9   0   2      244.99      215.58     16.65 o 
  -8   0   2     1096.85     1073.51     22.45 o 
  -7   0   2      840.93      842.16     18.67 o 
  -6   0   2     2140.34     1994.50     33.72 o 
  -5   0   2      765.09      799.98     15.61 o 
  -4   0   2    10639.91    10879.43    133.59 o 
  -3   0   2     1597.51     1629.93     24.08 o 
  -2   0   2    14138.89    14556.63    184.02 o 
  -1   0   2        9.22       -1.53      1.53 o 
   0   0   2    25574.93    24336.62    422.84 o 
   1   0   2    10430.83    11203.88    194.93 o 
   2   0   2      999.57     1095.40     21.92 o 
   3   0   2      869.25     1001.09     22.23 o 
   4   0   2      817.44      664.66     17.81 o 
   5   0   2     8862.54     9039.54    157.42 o 
   6   0   2     2322.81     2244.95     48.68 o 
   7   0   2        7.11        5.69      5.90 o 
   8   0   2        2.30       -4.28      4.28 o 
   9   0   2     2427.50     2427.55     57.64 o 
  10   0   2      279.88      254.57     18.86 o 
  11   0   2      145.79      185.66     18.02 o 
  12   0   2        0.09        4.95     11.27 o 
  13   0   2      367.99      360.04     24.45 o 
 -12   1   2       90.14      108.32     16.02 o 
 -11   1   2       67.77       73.55     14.12 o 
 -10   1   2       12.59        7.90      9.27 o 
  -9   1   2     2083.20     2062.45     53.32 o 
  -8   1   2     3190.89     3080.93     68.38 o 
  -7   1   2       78.73       59.40      5.52 o 
  -6   1   2     1961.89     1886.92     30.71 o 
  -5   1   2      768.55      752.18     14.94 o 
  -4   1   2    20135.94    20514.73    203.51 o 
  -3   1   2     4309.28     4852.06     71.85 o 
  -2   1   2    55054.11    54418.62    650.52 o 
   0   1   2    32778.17    33636.88    415.78 o 
   1   1   2     3258.23     3384.39     58.90 o 
   2   1   2    95645.63    94079.04   1569.76 o 
   3   1   2     4362.33     4643.00     81.66 o 
   4   1   2    11710.35    11937.24    201.99 o 
   5   1   2      261.21      304.19     12.75 o 
   6   1   2    12015.29    12239.11    210.94 o 
   7   1   2      882.37      795.63     25.18 o 
   8   1   2       77.10       65.69     15.49 o 
   9   1   2      167.14      150.99     14.91 o 
  10   1   2      342.17      350.35     19.81 o 
  11   1   2     1046.38     1034.60     35.93 o 
  12   1   2       20.85       19.81     12.43 o 
 -12   2   2        6.21       -2.00     10.75 o 
 -11   2   2      619.50      657.60     31.19 o 
 -10   2   2       72.90       65.96     13.07 o 
  -9   2   2     1085.17     1021.74     34.67 o 
  -8   2   2      167.29      150.67     14.44 o 
  -7   2   2     2529.88     2578.45     39.34 o 
  -6   2   2     4928.96     4846.53     64.87 o 
  -5   2   2       33.70       71.92      7.07 o 
  -4   2   2       91.37      106.05      4.78 o 
  -3   2   2    12148.36    13137.10    160.32 o 
  -2   2   2      460.53      511.17      7.30 o 
  -1   2   2     9750.43    10460.27    126.03 o 
   0   2   2     5485.62     6201.38    106.84 o 
   1   2   2      297.36      246.98      5.36 o 
   2   2   2    24470.28    25059.30    415.41 o 
   3   2   2        1.39       18.23      3.06 o 
   4   2   2     2536.47     2403.84     46.05 o 
   5   2   2     3403.97     3364.47     63.75 o 
   6   2   2     5227.83     5134.96     94.94 o 
   7   2   2       50.71       42.88      7.27 o 
   8   2   2     2556.10     2478.04     39.58 o 
   9   2   2      703.13      695.47     24.76 o 
  10   2   2      928.90      913.64     32.14 o 
  11   2   2       22.33       15.81      9.17 o 
  12   2   2      383.41      399.45     24.76 o 
 -12   3   2       29.22       26.55     12.33 o 
 -11   3   2      414.12      405.45     24.76 o 
 -10   3   2        0.05       -8.43      8.43 o 
  -9   3   2     2223.84     2069.93     54.05 o 
  -8   3   2      164.72      141.30     14.44 o 
  -7   3   2     1562.98     1506.22     40.04 o 
  -6   3   2      248.22      216.07      6.74 o 
  -5   3   2     1318.07     1080.88     15.23 o 
  -4   3   2     3787.51     3972.12     42.62 o 
  -3   3   2       10.13       14.40      2.45 o 
  -2   3   2     2381.88     2532.05     33.79 o 
  -1   3   2     6440.78     7030.25     85.69 o 
   0   3   2    18323.44    18537.04    230.29 o 
   1   3   2    32390.59    33002.10    583.94 o 
   2   3   2     3106.71     3437.81     43.56 o 
   3   3   2    10517.78    12020.50    279.38 o 
   4   3   2    14568.88    14981.72    180.44 o 
   5   3   2     1226.53     1225.73     27.92 o 
   6   3   2     5575.90     5687.50    103.15 o 
   7   3   2        0.50       -4.11      5.69 o 
   8   3   2     2976.90     3047.95     46.69 o 
   9   3   2       31.83       29.77      6.18 o 
  10   3   2      618.74      639.97     26.97 o 
  11   3   2      520.44      523.46     25.60 o 
 -12   4   2        1.39      -10.96     10.96 o 
 -11   4   2      432.44      427.37     26.55 o 
 -10   4   2      176.68      156.26     16.75 o 
  -9   4   2     1171.44     1128.48     37.19 o 
  -8   4   2        1.24       -7.59      7.59 o 
  -7   4   2     2869.98     2892.22     64.48 o 
  -6   4   2      219.56      222.64      9.80 o 
  -5   4   2     4743.64     4769.82     51.34 o 
  -4   4   2     4824.33     4967.56     52.47 o 
  -3   4   2    27554.42    27535.97    332.19 o 
  -2   4   2      171.21      186.18     16.44 o 
  -1   4   2    26701.96    26010.82    802.53 o 
   0   4   2      345.24      388.34     10.43 o 
   1   4   2     8019.94     8621.97    150.99 o 
   2   4   2    11581.47    12246.28    201.46 o 
   3   4   2       99.07      120.11      4.69 o 
   4   4   2      664.00      624.26     11.90 o 
   5   4   2      834.53      770.71     14.73 o 
   6   4   2     6384.26     6408.50     82.64 o 
   7   4   2     1129.23     1176.52     30.98 o 
   8   4   2     1259.99     1293.30     20.63 o 
   9   4   2       57.59       47.03      7.07 o 
  10   4   2     1685.57     1684.53     36.30 o 
 -12   5   2      147.68      135.71     17.17 o 
 -11   5   2      330.92      306.93     22.44 o 
 -10   5   2       13.69       10.85      9.80 o 
  -9   5   2      743.35      797.42     31.93 o 
  -8   5   2      988.00      931.02     32.66 o 
  -7   5   2     2140.11     2064.57     34.84 o 
  -6   5   2      104.25       98.89      7.56 o 
  -5   5   2     5394.26     5234.17     55.92 o 
  -4   5   2     1634.14     1698.84     27.23 o 
  -3   5   2     5695.21     6126.33     78.11 o 
  -2   5   2       34.24       27.33      4.95 o 
  -1   5   2     8191.36     8521.83    202.73 o 
   0   5   2    10518.12    10851.97    303.62 o 
   1   5   2     2305.93     2261.81     44.57 o 
   2   5   2     3652.50     3740.42     70.17 o 
   3   5   2    26038.94    26754.24    347.72 o 
   4   5   2     1294.26     1305.51     81.40 o 
   5   5   2      773.29      781.60     15.49 o 
   6   5   2     1257.00     1276.08     24.39 o 
   7   5   2      295.10      301.90     14.81 o 
   8   5   2     2751.84     2705.18     52.11 o 
   9   5   2       14.20        9.81      5.86 o 
  10   5   2      518.36      474.57     24.34 o 
  11   5   2       69.23       68.70     14.22 o 
 -11   6   2      118.81      126.12     16.75 o 
 -10   6   2      543.19      489.01     26.13 o 
  -9   6   2     1365.16     1321.20     41.62 o 
  -8   6   2        1.08       -7.38      7.38 o 
  -7   6   2      959.06      916.17     20.96 o 
  -6   6   2      633.03      639.56     16.30 o 
  -5   6   2     1551.16     1507.51     31.72 o 
  -4   6   2      680.29      707.82     15.68 o 
  -3   6   2     8361.22     8622.12    125.44 o 
  -2   6   2     1896.48     1836.13     27.25 o 
  -1   6   2    10706.31    11188.97    237.92 o 
   0   6   2       72.83       76.48      3.76 o 
   1   6   2     4163.41     4415.33     56.54 o 
   2   6   2      104.39      102.00      8.01 o 
   3   6   2      395.40      326.28      6.94 o 
   4   6   2      492.99      490.56      9.92 o 
   5   6   2      539.77      465.69     10.70 o 
   6   6   2     7725.25     7672.95     97.00 o 
   7   6   2     1345.13     1332.61     20.19 o 
   8   6   2        0.83       -3.72      3.72 o 
   9   6   2      972.62      915.01     33.19 o 
  10   6   2     1862.27     1762.16     51.31 o 
  11   6   2        4.84        1.90     10.54 o 
 -11   7   2       27.00       29.29     12.12 o 
 -10   7   2      176.96      174.38     18.02 o 
  -9   7   2       75.45       60.06     12.85 o 
  -8   7   2     1832.18     1797.60     36.40 o 
  -7   7   2     1418.29     1393.70     27.67 o 
  -6   7   2      119.67      125.90      8.60 o 
  -5   7   2     3100.60     3073.20     45.82 o 
  -4   7   2     2723.83     2640.49     39.41 o 
  -3   7   2    20149.65    20653.12    248.73 o 
  -2   7   2       38.29       31.80      3.45 o 
  -1   7   2     4376.16     4529.71     79.97 o 
   0   7   2      150.56      132.11      4.78 o 
   1   7   2     2311.03     2361.57     42.83 o 
   2   7   2     1269.24     1519.18     34.03 o 
   3   7   2    14832.39    15915.58    192.92 o 
   4   7   2      180.31      172.44      5.94 o 
   5   7   2     6387.03     6688.25     84.39 o 
   6   7   2       60.04       56.68      7.11 o 
   7   7   2     2922.85     2848.07     45.15 o 
   8   7   2     1003.83      937.77     33.30 o 
   9   7   2      161.71      151.83     16.33 o 
  10   7   2       20.44        7.38      9.48 o 
  11   7   2      761.15      822.71     34.88 o 
  12   7   2      403.39      392.91     26.24 o 
 -11   8   2       30.93       10.33     11.38 o 
 -10   8   2      756.58      793.31     33.30 o 
  -9   8   2      410.75      387.75     23.08 o 
  -8   8   2       28.24       33.98      7.12 o 
  -7   8   2      270.25      250.52     12.41 o 
  -6   8   2     7223.34     6937.06     93.16 o 
  -5   8   2     1847.53     1840.24     36.25 o 
  -4   8   2      599.82      602.54     46.26 o 
  -3   8   2     1117.87     1103.18     20.43 o 
  -2   8   2     1780.71     1842.43     41.99 o 
  -1   8   2    10687.12    10843.95    186.13 o 
   0   8   2       26.61       24.20      2.52 o 
   1   8   2     3929.84     4199.50     53.73 o 
   2   8   2     2396.27     2452.10     51.10 o 
   3   8   2     8180.24     8438.65    149.67 o 
   4   8   2      104.56      139.30      6.01 o 
   5   8   2     1541.57     1539.77     33.03 o 
   6   8   2      634.62      668.09     20.92 o 
   7   8   2     2415.22     2431.53     40.32 o 
   8   8   2       51.21       38.78     10.22 o 
   9   8   2     2555.45     2494.77     64.80 o 
  10   8   2      520.63      509.77     28.24 o 
  11   8   2      328.94      372.79     25.71 o 
  12   8   2       38.87       34.24     13.70 o 
 -11   9   2       53.94       64.38     14.33 o 
 -10   9   2      370.68      414.30     25.92 o 
  -9   9   2       10.46       15.20      6.91 o 
  -8   9   2     2266.19     2146.53     39.30 o 
  -7   9   2       76.25       50.32      7.55 o 
  -6   9   2      558.58      586.21     18.18 o 
  -5   9   2       62.11       47.93      6.48 o 
  -4   9   2     5228.43     4973.88     68.21 o 
  -3   9   2     2614.19     2613.68     67.43 o 
  -2   9   2      392.31      368.55      8.64 o 
  -1   9   2      901.59      919.98     13.19 o 
   0   9   2    13365.88    13354.53    161.88 o 
   1   9   2     5869.71     5929.43    109.48 o 
   2   9   2       10.59       12.25      1.69 o 
   3   9   2     4877.67     4921.06     93.88 o 
   4   9   2      221.54      284.70     14.22 o 
   5   9   2     4629.06     4552.88     64.57 o 
   6   9   2      165.03      151.64      9.60 o 
   7   9   2     3143.67     3025.63     48.11 o 
   8   9   2       12.61      -10.12     10.12 o 
   9   9   2      955.23     1019.22     38.46 o 
  10   9   2        0.02       -0.42      9.38 o 
  11   9   2      356.29      360.04     24.87 o 
  12   9   2       84.02       83.87     15.91 o 
 -11  10   2        6.88        8.43     11.49 o 
 -10  10   2      433.61      447.70     26.45 o 
  -9  10   2       43.68       36.15      8.34 o 
  -8  10   2      735.41      725.80     20.97 o 
  -7  10   2       92.53       81.40      8.83 o 
  -6  10   2      592.90      553.16     16.87 o 
  -5  10   2       84.58       92.32      8.22 o 
  -4  10   2     1489.12     1424.25     26.34 o 
  -3  10   2      135.32      116.07      7.45 o 
  -2  10   2    12007.98    11990.93    240.52 o 
  -1  10   2      339.56      376.97      7.91 o 
   0  10   2     2351.65     2363.97     27.76 o 
   1  10   2      908.31      896.78     15.36 o 
   2  10   2     2077.69     1908.34     27.06 o 
   3  10   2    10777.86    10538.91    189.24 o 
   4  10   2       18.23       17.43      4.50 o 
   5  10   2     1361.26     1343.78     26.01 o 
   6  10   2     1460.42     1525.90     29.06 o 
   7  10   2     1676.63     1615.69     30.96 o 
   8  10   2      223.14      193.03     18.86 o 
   9  10   2     1023.31     1147.13     41.30 o 
  10  10   2        1.34       -8.53      9.90 o 
  11  10   2      434.54      471.20     28.66 o 
  12  10   2        4.28      -11.49     11.49 o 
 -10  11   2      202.11      217.58     21.39 o 
  -9  11   2       22.70       21.05      7.52 o 
  -8  11   2      612.74      582.92     29.45 o 
  -7  11   2      892.62      823.79     21.68 o 
  -6  11   2     1850.46     1763.61     33.52 o 
  -5  11   2        1.46       -2.49      4.86 o 
  -4  11   2     2403.10     2343.04     38.45 o 
  -3  11   2        6.91       31.40      7.90 o 
  -2  11   2     2283.69     2322.17     35.95 o 
  -1  11   2       32.57       22.82      3.73 o 
   0  11   2     5149.76     5038.90     57.53 o 
   1  11   2     3775.20     3868.36     42.81 o 
   2  11   2     1134.15     1135.10     21.98 o 
   3  11   2      678.62      650.39     16.27 o 
   4  11   2     3952.46     3887.04     57.06 o 
   5  11   2     1705.41     1693.50     30.92 o 
   6  11   2      255.72      254.15     11.94 o 
   7  11   2      936.69      918.06     34.56 o 
   8  11   2      672.78      660.65     31.19 o 
   9  11   2     1441.71     1398.11     46.99 o 
  10  11   2        4.22       -9.17      9.17 o 
  11  11   2      175.99      180.70     20.65 o 
  12  11   2        6.88        2.53     12.85 o 
 -10  12   2       49.74       38.56     13.17 o 
  -9  12   2      727.38      653.62     21.53 o 
  -8  12   2       82.34       90.38     11.64 o 
  -7  12   2        0.06       -6.14      6.14 o 
  -6  12   2      330.50      322.28     14.15 o 
  -5  12   2     1841.90     1896.91     34.94 o 
  -4  12   2     2599.62     2557.46     41.66 o 
  -3  12   2       19.44       13.51      4.75 o 
  -2  12   2     4572.92     4524.70     62.63 o 
  -1  12   2      354.85      322.92      8.21 o 
   0  12   2     2551.45     2385.30     28.82 o 
   1  12   2        2.44        2.13      3.62 o 
   2  12   2     4422.06     4466.43     63.37 o 
   3  12   2      767.28      683.97     17.55 o 
   4  12   2      598.31      662.66     17.38 o 
   5  12   2      282.48      247.27     20.23 o 
   6  12   2     3539.54     3506.17     54.54 o 
   7  12   2      335.38      311.99     21.39 o 
   8  12   2      299.41      281.33     23.08 o 
   9  12   2      142.64      159.63     18.54 o 
  10  12   2      413.81      414.83     27.50 o 
  11  12   2      412.10      427.05     30.13 o 
 -10  13   2        5.50      -10.96     11.59 o 
  -9  13   2        1.92       13.60      7.74 o 
  -8  13   2        9.46       -0.29      8.59 o 
  -7  13   2      590.09      577.96     19.25 o 
  -6  13   2      516.02      465.13     16.65 o 
  -5  13   2        2.64       -1.92      5.39 o 
  -4  13   2     2675.07     2511.56     41.48 o 
  -3  13   2      806.32      734.63     18.20 o 
  -2  13   2      823.83      751.59     17.31 o 
  -1  13   2       15.57        5.99      4.90 o 
   0  13   2     2742.61     2753.31     64.43 o 
   1  13   2      322.36      294.85     32.82 o 
   2  13   2     1553.70     1567.17     41.41 o 
   3  13   2        0.01        3.52      4.58 o 
   4  13   2     4492.87     4382.80     64.38 o 
   5  13   2       32.92        6.73     15.01 o 
   6  13   2     1119.38     1081.17     42.15 o 
   7  13   2        0.41       -6.22      9.27 o 
   8  13   2     1239.38     1202.03     42.99 o 
   9  13   2      259.39      235.28     23.39 o 
  10  13   2       42.56       29.82     14.65 o 
  11  13   2        1.41       -9.38     11.17 o 
  -9  14   2      512.09      556.70     21.16 o 
  -8  14   2       92.53       94.15     10.54 o 
  -7  14   2      179.87      169.76     12.82 o 
  -6  14   2        0.40       -7.69      7.69 o 
  -5  14   2      985.44      962.60     23.47 o 
  -4  14   2      421.69      417.88     14.98 o 
  -3  14   2      128.50      122.04      6.90 o 
  -2  14   2      351.62      346.32     16.28 o 
  -1  14   2     1625.23     1601.16     44.78 o 
   0  14   2     3169.99     3331.69     80.29 o 
   1  14   2      139.63      129.36      9.17 o 
   2  14   2     3578.45     3534.18     85.40 o 
   3  14   2     1077.74     1022.87     36.46 o 
   4  14   2     4634.90     4408.08     65.70 o 
   5  14   2       26.32       35.29      7.04 o 
   6  14   2     1141.79     1145.04     48.05 o 
   7  14   2       16.53       -4.00     10.12 o 
   8  14   2      620.69      565.08     30.35 o 
   9  14   2        2.53      -10.43     10.43 o 
  10  14   2      651.94      604.60     33.30 o 
  -9  15   2       14.75       29.52      9.22 o 
  -8  15   2        0.02       -4.12      7.34 o 
  -7  15   2      972.74      967.45     25.80 o 
  -6  15   2        9.48       -4.34     12.38 o 
  -5  15   2      359.99      345.40     17.91 o 
  -4  15   2        4.58       -4.40      4.40 o 
  -3  15   2      518.65      478.84     15.29 o 
  -2  15   2      589.65      537.16     25.08 o 
  -1  15   2      436.32      426.95     22.13 o 
   0  15   2      932.80      958.00     32.98 o 
   1  15   2     6052.93     5939.97     83.05 o 
   2  15   2     1219.97     1165.95     25.43 o 
   3  15   2      624.81      603.59     17.62 o 
   4  15   2      637.58      660.94     19.13 o 
   5  15   2     1079.79      991.89     29.45 o 
   6  15   2     1254.79     1229.00     42.78 o 
   7  15   2        6.24       -8.32      8.32 o 
   8  15   2     1078.26     1078.12     42.46 o 
   9  15   2       69.78       63.75     15.81 o 
  10  15   2      198.49      169.32     19.91 o 
  -9  16   2      125.37      140.58     13.22 o 
  -8  16   2      106.66      133.97     14.96 o 
  -7  16   2      219.15      246.94     15.09 o 
  -6  16   2        9.09       -6.88      6.88 o 
  -5  16   2     1430.45     1424.26     68.96 o 
  -4  16   2        5.08       -7.53      7.53 o 
  -2  16   2       94.56       82.61     12.85 o 
  -1  16   2     2847.66     2840.38     69.12 o 
   0  16   2       58.92       76.71     12.54 o 
   1  16   2      177.74      157.28     10.86 o 
   2  16   2      404.19      394.36     14.81 o 
   3  16   2      633.44      675.30     19.39 o 
   4  16   2      571.21      593.44     43.15 o 
   5  16   2       40.60       13.14      7.08 o 
   6  16   2      317.46      319.58     23.29 o 
   7  16   2      286.05      290.81     23.71 o 
   8  16   2      430.58      417.04     27.29 o 
   9  16   2       49.44       39.93     13.59 o 
  -8  17   2        0.08        3.60      9.11 o 
  -7  17   2      199.08      176.74     13.31 o 
  -6  17   2      206.27      172.14     13.08 o 
  -5  17   2      189.53      188.51     13.22 o 
  -4  17   2       88.79       67.65     13.70 o 
  -3  17   2     1504.81     1567.86     49.00 o 
  -2  17   2        8.58        0.95      9.59 o 
  -1  17   2      870.46      875.18     33.82 o 
   0  17   2      108.66       98.20     13.80 o 
   1  17   2     2958.61     2786.75     67.86 o 
   2  17   2      162.17      145.42     11.10 o 
   3  17   2      304.14      277.25     13.70 o 
   4  17   2       38.07       22.63      7.30 o 
   5  17   2     1961.13     1948.19     38.40 o 
   6  17   2      454.39      391.54     24.97 o 
   7  17   2        4.46       -9.69      9.69 o 
   8  17   2      322.72      334.22     26.34 o 
   9  17   2      119.25      104.63     17.28 o 
  -8  18   2      301.41      377.64     26.03 o 
  -7  18   2      127.30      132.12     12.28 o 
  -6  18   2        4.52      -11.17     11.17 o 
  -5  18   2      236.98      225.49     21.18 o 
  -4  18   2      297.21      324.64     23.71 o 
  -3  18   2      186.00      205.68     19.81 o 
  -2  18   2       63.00       46.47     12.54 o 
  -1  18   2     1977.55     2109.87     59.22 o 
   0  18   2      235.32      229.81     19.60 o 
   1  18   2      623.35      623.14     28.34 o 
   2  18   2       51.12       37.91      7.59 o 
   3  18   2     1145.00     1112.98     26.76 o 
   4  18   2        3.45       -6.84      6.84 o 
   5  18   2      243.49      248.78     14.96 o 
   6  18   2        4.16       -8.75      8.75 o 
   7  18   2      545.27      572.67     30.98 o 
   8  18   2      236.60      259.41     23.71 o 
  -6  19   2      349.40      358.67     26.45 o 
  -5  19   2      197.16      209.47     21.49 o 
  -4  19   2        0.00       -4.00     11.70 o 
  -3  19   2      491.01      505.76     28.55 o 
  -2  19   2      744.82      732.09     33.30 o 
  -1  19   2      616.02      647.37     30.87 o 
   0  19   2        8.92        2.21      9.90 o 
   1  19   2      688.70      760.75     33.30 o 
   2  19   2      448.90      441.80     26.13 o 
   3  19   2      205.31      208.63     13.14 o 
   4  19   2        3.09       -5.68      6.74 o 
   5  19   2     1271.44     1264.93     44.15 o 
   6  19   2       18.11       -5.58     10.33 o 
   7  19   2       89.63       92.41     15.91 o 
   8  19   2        0.36      -10.22     10.22 o 
  -5  20   2       38.18       42.15     15.81 o 
  -4  20   2      961.92      981.39     41.20 o 
  -3  20   2      190.61      199.04     21.49 o 
  -2  20   2      123.50      140.56     18.65 o 
  -1  20   2       55.52       59.22     14.75 o 
   0  20   2      547.97      585.21     30.13 o 
   1  20   2      199.28      236.55     20.65 o 
   2  20   2       43.99       42.46     13.49 o 
   3  20   2      602.38      636.68     20.93 o 
   4  20   2      224.61      262.50     15.38 o 
   5  20   2      329.49      323.69     24.66 o 
   6  20   2        4.91        4.53     11.70 o 
   7  20   2      569.70      581.20     32.45 o 
  -4  21   2       81.97       38.35     16.12 o 
  -3  21   2        1.44      -11.38     12.43 o 
  -2  21   2      690.91      685.94     34.56 o 
  -1  21   2      129.36      145.83     18.44 o 
   0  21   2        0.27       -4.74     10.85 o 
   1  21   2       57.92       69.75     15.49 o 
   2  21   2      796.54      770.34     34.77 o 
   3  21   2      247.66      242.77     21.39 o 
   4  21   2       30.12       15.99      8.08 o 
   5  21   2      326.33      335.80     24.45 o 
   6  21   2      177.37      194.51     21.07 o 
  -3  22   2       12.13       16.65     14.75 o 
  -2  22   2       36.01       43.94     14.54 o 
  -1  22   2        1.24      -11.17     11.17 o 
   0  22   2      775.65      815.75     37.51 o 
   1  22   2       14.56        4.21     12.85 o 
   2  22   2       63.48       71.86     15.81 o 
   3  22   2        7.72       -5.27     10.85 o 
   5  22   2      142.13      151.73     19.28 o 
   6  22   2        6.13       14.54     12.01 o 
  -1  23   2       96.11      116.54     19.39 o 
   0  23   2        6.57       23.08     14.01 o 
   1  23   2       43.99       40.14     14.44 o 
   2  23   2      273.11      308.83     25.08 o 
   3  23   2       16.86       13.91     13.49 o 
   1  24   2       20.28       17.39     14.01 o 
   2  24   2       10.68       11.49     14.22 o 
   3  24   2        2.37       -6.01     13.38 o 
  -1 -23   3      130.06      138.77     18.97 o 
   0 -23   3      532.50      575.73     32.56 o 
   1 -23   3       64.43      102.21     18.76 o 
  -5 -22   3      578.97      607.34     34.14 o 
  -1 -22   3      389.98      427.90     28.03 o 
   0 -22   3        0.22        0.63     11.38 o 
   1 -22   3      378.90      462.88     30.13 o 
   2 -22   3      244.32      274.59     25.71 o 
   3 -22   3      102.34      107.58     17.70 o 
  -6 -21   3        0.25       -4.64     12.33 o 
  -5 -21   3      127.45      116.85     17.81 o 
  -4 -21   3        0.01       -9.80      9.90 o 
  -1 -21   3      232.86      244.98     22.44 o 
   0 -21   3       89.69       90.09     15.38 o 
   1 -21   3      628.84      699.74     34.56 o 
   2 -21   3       44.83       22.65     12.96 o 
   3 -21   3      124.81      113.06     18.23 o 
   4 -21   3      189.15      188.61     20.76 o 
  -6 -20   3      245.58      260.05     23.60 o 
  -5 -20   3      637.41      622.82     31.82 o 
  -4 -20   3        0.23        2.21     10.64 o 
  -3 -20   3      304.52      346.24     23.81 o 
  -2 -20   3      152.08      140.88     17.07 o 
  -1 -20   3      970.56      953.47     36.77 o 
   0 -20   3        0.01       12.01     10.75 o 
   1 -20   3      170.18      197.67     19.91 o 
   2 -20   3      164.81      174.07     19.28 o 
   3 -20   3      337.71      341.28     24.66 o 
   4 -20   3       13.34       10.33     12.12 o 
   5 -20   3       36.09       21.07     14.01 o 
  -7 -19   3      246.75      262.05     25.60 o 
  -6 -19   3      268.14      270.58     24.34 o 
  -5 -19   3       27.12       14.33     11.49 o 
  -4 -19   3      247.26      220.22     21.07 o 
  -3 -19   3      636.32      619.66     28.77 o 
  -2 -19   3      109.10      119.93     10.49 o 
  -1 -19   3       51.31       58.58     12.22 o 
   0 -19   3      283.16      276.80     21.18 o 
   1 -19   3     1494.59     1526.03     48.47 o 
   2 -19   3        8.46       -8.85      9.80 o 
   3 -19   3      157.28      140.14     16.96 o 
   4 -19   3       16.49       12.75     11.17 o 
   5 -19   3      693.55      689.84     33.82 o 
   6 -19   3        0.07        5.87      7.21 o 
   7 -19   3      116.57      110.74     15.91 o 
  -8 -18   3      395.16      415.67     29.29 o 
  -7 -18   3        3.57        6.01     11.17 o 
  -6 -18   3      447.81      460.03     27.92 o 
  -5 -18   3      221.81      217.79     20.55 o 
  -4 -18   3      584.41      547.70     27.40 o 
  -3 -18   3       77.17       81.66     13.28 o 
  -2 -18   3     1363.81     1353.80     31.24 o 
  -1 -18   3      713.86      763.91     31.50 o 
   0 -18   3      346.73      323.69     21.18 o 
   1 -18   3       44.60       51.10     11.59 o 
   2 -18   3       35.38       38.04     11.70 o 
   3 -18   3     1129.39     1135.65     41.09 o 
   4 -18   3        1.37       -8.75      8.75 o 
   5 -18   3      114.09      112.87     10.51 o 
   6 -18   3        0.32       -2.83      6.99 o 
   7 -18   3      521.25      605.54     22.09 o 
   8 -18   3        1.38       12.01     11.49 o 
  -8 -17   3      230.85      216.53     22.76 o 
  -7 -17   3        0.51       12.33     11.91 o 
  -6 -17   3      871.34      851.15     36.35 o 
  -5 -17   3        0.73       -4.00      9.06 o 
  -4 -17   3     1128.93     1165.68     40.57 o 
  -3 -17   3       87.76       79.13      8.87 o 
  -2 -17   3      941.39     1009.80     24.51 o 
  -1 -17   3      116.73      113.63      9.18 o 
   0 -17   3      298.99      296.50     20.55 o 
   1 -17   3      972.28     1000.25     36.04 o 
   2 -17   3      126.83      128.23     15.17 o 
   3 -17   3      260.95      231.34     16.33 o 
   4 -17   3      572.21      545.46     18.48 o 
   5 -17   3      827.91      808.40     23.02 o 
   6 -17   3        6.06       -5.31      6.80 o 
   7 -17   3       81.31       89.85     10.62 o 
   8 -17   3        0.84       -7.28      7.28 o 
  -9 -16   3       85.06       99.99     17.39 o 
  -8 -16   3      773.59      781.93     36.98 o 
  -7 -16   3        0.01        0.63      9.69 o 
  -6 -16   3      606.28      603.23     30.13 o 
  -5 -16   3      175.98      137.29     15.70 o 
  -4 -16   3     1407.00     1447.11     44.99 o 
  -3 -16   3        4.62        2.63      5.89 o 
  -2 -16   3     1079.34     1036.10     23.69 o 
  -1 -16   3     1603.29     1558.69     30.69 o 
   0 -16   3      543.21      530.31     24.34 o 
   1 -16   3       22.85        6.11      9.48 o 
   2 -16   3      742.34      708.97     19.11 o 
   3 -16   3     1383.95     1414.16     29.31 o 
   4 -16   3      575.76      541.87     18.03 o 
   5 -16   3       84.88       66.00      8.94 o 
   6 -16   3      148.02      142.19     11.54 o 
   7 -16   3      819.32      844.04     24.95 o 
   8 -16   3        2.94       -0.66      7.47 o 
  -9 -15   3       83.97      105.16     17.60 o 
  -8 -15   3      117.84      132.02     16.96 o 
  -7 -15   3      569.99      626.09     32.03 o 
  -6 -15   3     1051.81      988.66     37.51 o 
  -5 -15   3      146.34      146.88     16.23 o 
  -4 -15   3      610.37      584.47     26.24 o 
  -3 -15   3       16.54       14.43      5.88 o 
  -2 -15   3     4894.17     4819.55     69.96 o 
  -1 -15   3      404.66      434.10     14.60 o 
   0 -15   3     2265.93     2239.39     38.06 o 
   1 -15   3        0.82       -3.93      4.93 o 
   2 -15   3     2011.71     2003.87     35.49 o 
   3 -15   3       67.86       63.19     13.22 o 
   4 -15   3     2207.30     2012.79     70.23 o 
   5 -15   3     1852.54     1774.40     35.23 o 
   6 -15   3      433.66      461.34     17.46 o 
   7 -15   3        1.37       -0.25      6.73 o 
   8 -15   3      197.47      179.23     13.50 o 
   9 -15   3      219.27      195.77     21.39 o 
 -10 -14   3        1.40       -4.11     12.54 o 
  -9 -14   3      629.15      641.05     33.61 o 
  -8 -14   3      549.25      554.23     30.03 o 
  -7 -14   3       81.46       92.51     14.22 o 
  -6 -14   3      318.27      288.28     21.71 o 
  -5 -14   3     1519.11     1511.49     45.52 o 
  -4 -14   3     1478.21     1430.57     42.25 o 
  -3 -14   3      123.45      125.67     10.59 o 
  -2 -14   3      394.67      416.28     17.81 o 
  -1 -14   3      872.10      842.15     19.93 o 
   0 -14   3     2387.91     2478.46     32.06 o 
   1 -14   3       59.37       46.48      8.01 o 
   2 -14   3     1319.82     1375.63     41.20 o 
   3 -14   3       50.72       35.75      6.40 o 
   4 -14   3     2794.24     2716.73     47.94 o 
   5 -14   3      140.41      133.15      9.87 o 
   6 -14   3      717.16      713.47     20.90 o 
   7 -14   3      445.18      422.73     17.49 o 
   8 -14   3      385.44      405.16     17.67 o 
   9 -14   3       31.13       50.37     14.12 o 
 -10 -13   3       13.66        8.01     13.59 o 
  -9 -13   3      726.64      750.21     35.30 o 
  -8 -13   3        2.94        4.32     10.01 o 
  -7 -13   3     1984.76     2022.10     58.16 o 
  -6 -13   3      172.09      167.22     17.17 o 
  -5 -13   3      119.62      112.85     12.96 o 
  -4 -13   3        4.01       -5.37      6.95 o 
  -3 -13   3      178.96      181.29     12.64 o 
  -2 -13   3     3915.86     4017.91     58.73 o 
  -1 -13   3      669.64      650.95     13.01 o 
   0 -13   3     1634.25     1660.47     23.49 o 
   1 -13   3      384.57      393.09     10.99 o 
   2 -13   3     6523.67     6385.88     85.95 o 
   3 -13   3       10.07       -1.14      4.86 o 
   4 -13   3     1304.52     1251.82     26.19 o 
   5 -13   3        3.19       -7.42      7.53 o 
   6 -13   3     1529.26     1474.30     45.62 o 
   7 -13   3        0.76       -6.85      6.85 o 
   8 -13   3      441.31      486.00     35.19 o 
   9 -13   3      114.01       96.09     16.02 o 
  10 -13   3      136.37      126.12     17.49 o 
 -11 -12   3      379.58      418.41     29.29 o 
 -10 -12   3        0.22       -1.05     11.06 o 
  -9 -12   3      393.97      399.24     26.03 o 
  -8 -12   3       19.64        4.85     10.22 o 
  -7 -12   3     1986.89     1965.20     55.84 o 
  -6 -12   3        6.69       -1.90      8.43 o 
  -5 -12   3     2250.04     2248.11     57.64 o 
  -4 -12   3      491.31      463.60     24.81 o 
  -3 -12   3     1541.67     1570.57     37.62 o 
  -2 -12   3      769.83      726.49     24.09 o 
  -1 -12   3     4097.66     4062.44     46.43 o 
   0 -12   3     2741.69     2647.74     32.68 o 
   1 -12   3     1173.84     1208.17     18.19 o 
   2 -12   3       20.36       24.73      6.48 o 
   3 -12   3     1026.65     1008.79     21.97 o 
   4 -12   3     4449.24     4420.54     63.99 o 
   5 -12   3      224.91      243.82     11.76 o 
   6 -12   3      463.29      470.32     16.51 o 
   7 -12   3       33.15       27.76      9.80 o 
   8 -12   3     1171.57     1193.98     29.22 o 
   9 -12   3       30.42       27.61     12.12 o 
  10 -12   3      368.61      392.07     25.81 o 
 -11 -11   3      179.95      241.61     24.55 o 
 -10 -11   3      509.87      519.04     30.03 o 
  -9 -11   3      413.81      407.03     25.39 o 
  -8 -11   3       14.67        2.84      9.69 o 
  -7 -11   3     1125.24     1195.49     40.46 o 
  -6 -11   3       52.86       33.30     10.01 o 
  -5 -11   3      608.04      616.71     25.60 o 
  -4 -11   3       63.57       71.42      5.02 o 
  -3 -11   3     4023.78     3990.82     45.40 o 
  -2 -11   3     1478.42     1532.20     22.07 o 
  -1 -11   3     3612.22     3709.57     42.40 o 
   0 -11   3       83.84       81.22      4.97 o 
   1 -11   3     3256.25     3264.66     45.78 o 
   2 -11   3     2979.64     2967.54     35.18 o 
   3 -11   3      458.03      438.73     13.44 o 
   4 -11   3     1663.57     1600.32     29.58 o 
   5 -11   3      775.05      775.56     19.93 o 
   6 -11   3     1422.22     1491.19     30.03 o 
   7 -11   3      492.63      464.58     20.49 o 
   8 -11   3      310.18      300.70     14.98 o 
   9 -11   3      144.57      130.13     16.23 o 
  10 -11   3      558.57      562.24     29.71 o 
 -11 -10   3      454.80      546.64     32.24 o 
 -10 -10   3        4.10       -3.90      9.80 o 
  -9 -10   3      375.77      356.35     24.87 o 
  -8 -10   3       71.73       42.57     12.22 o 
  -7 -10   3     3170.17     3185.46     75.97 o 
  -6 -10   3       58.74       61.11     10.33 o 
  -5 -10   3     4285.54     4289.35     60.53 o 
  -4 -10   3      752.09      738.07     13.06 o 
  -3 -10   3     4976.38     5001.13     54.67 o 
  -2 -10   3      310.72      335.42      8.43 o 
  -1 -10   3     4797.75     5086.13     55.23 o 
   0 -10   3     1840.57     1925.04     24.49 o 
   1 -10   3     5693.73     5461.26     58.70 o 
   2 -10   3      645.22      691.54     12.08 o 
   3 -10   3     4966.52     4877.51    119.70 o 
   4 -10   3     1284.96     1241.49     24.38 o 
   5 -10   3      277.32      298.86     12.28 o 
   6 -10   3      625.97      607.79     17.69 o 
   7 -10   3      223.20      199.43     12.64 o 
   8 -10   3     1834.67     1790.48     35.50 o 
   9 -10   3       36.15       47.93     14.59 o 
  10 -10   3       66.51       70.70      9.72 o 
  11 -10   3       23.69       24.02     14.65 o 
 -12  -9   3      131.08      152.47     19.18 o 
 -11  -9   3       14.55       19.60     12.96 o 
 -10  -9   3     1633.00     1712.74     54.26 o 
  -9  -9   3      634.30      627.99     29.71 o 
  -8  -9   3       90.68      102.73     14.44 o 
  -7  -9   3      101.11      110.11     13.91 o 
  -6  -9   3      896.38      868.79     19.54 o 
  -5  -9   3     2144.68     2091.01     33.84 o 
  -4  -9   3      323.40      341.48     12.80 o 
  -3  -9   3     6499.82     6611.78     69.72 o 
  -2  -9   3      117.41      120.76      5.75 o 
  -1  -9   3    13596.05    14494.97    145.14 o 
   0  -9   3      399.97      457.63      9.27 o 
   1  -9   3     7360.61     7289.35     75.78 o 
   2  -9   3      352.00      376.20      8.40 o 
   3  -9   3     4411.64     4366.04     60.17 o 
   4  -9   3     1088.68     1060.77     22.23 o 
   5  -9   3     2822.25     2832.52     44.33 o 
   6  -9   3       20.50       19.93      5.98 o 
   7  -9   3     1683.94     1601.75     25.73 o 
   8  -9   3       13.83       24.87     10.54 o 
   9  -9   3     1058.22     1058.62     37.93 o 
  10  -9   3      240.21      214.00     19.39 o 
  11  -9   3        1.52        3.32      8.42 o 
 -12  -8   3      327.64      359.93     26.34 o 
 -11  -8   3       12.82       18.65     12.96 o 
 -10  -8   3      119.08      145.41     17.07 o 
  -9  -8   3       10.44       -0.53      9.06 o 
  -8  -8   3     2083.88     2091.11     56.37 o 
  -7  -8   3     1367.00     1360.27     32.82 o 
  -6  -8   3      709.95      734.66     17.52 o 
  -5  -8   3      883.77      874.00     18.67 o 
  -4  -8   3     3889.66     3847.77     42.97 o 
  -3  -8   3     7977.74     7999.50     82.56 o 
  -2  -8   3      216.95      313.16      7.42 o 
  -1  -8   3     1398.91     1325.89     17.71 o 
   0  -8   3     2571.95     2658.02     33.25 o 
   1  -8   3     1344.67     1206.30     16.35 o 
   2  -8   3     1132.02     1111.75     15.57 o 
   3  -8   3       97.77       57.29      5.06 o 
   4  -8   3       47.56       51.21     16.91 o 
   5  -8   3     8063.87     7745.69     82.62 o 
   6  -8   3      272.80      292.71     11.96 o 
   7  -8   3     1659.21     1580.82     43.41 o 
   8  -8   3      310.14      247.09     18.86 o 
   9  -8   3      425.28      428.32     24.34 o 
  10  -8   3       63.40       62.38     13.91 o 
  11  -8   3      241.11      255.62     21.18 o 
 -11  -7   3        0.36       -3.37      9.80 o 
 -10  -7   3     1083.88     1080.75     39.20 o 
  -9  -7   3        3.65       -8.01      8.01 o 
  -8  -7   3      425.09      417.97     15.11 o 
  -7  -7   3       89.25       86.05      7.34 o 
  -6  -7   3     4557.08     4653.05     65.09 o 
  -5  -7   3     4233.83     4352.96     47.91 o 
  -4  -7   3     1554.43     1760.48     22.15 o 
  -3  -7   3      330.81      385.00      7.86 o 
  -2  -7   3    21533.43    21720.71    527.32 o 
  -1  -7   3    11635.59    12543.83    125.42 o 
   0  -7   3      164.87      158.93      4.90 o 
   1  -7   3     4336.60     4329.97     46.29 o 
   2  -7   3     3797.92     3606.92     39.58 o 
   3  -7   3    14094.18    13843.44    169.76 o 
   4  -7   3     3877.04     3878.79     54.39 o 
   5  -7   3     5347.35     5227.97     71.69 o 
   6  -7   3       60.98       50.44      7.43 o 
   7  -7   3     1618.82     1531.09     41.73 o 
   8  -7   3      297.71      275.22     19.60 o 
   9  -7   3     1410.68     1341.85     41.73 o 
  10  -7   3       67.39       51.95     12.33 o 
  11  -7   3      212.49      186.39     18.86 o 
 -11  -6   3      188.00      200.93     20.65 o 
 -10  -6   3      660.12      714.39     31.40 o 
  -9  -6   3       33.90       24.10      6.55 o 
  -8  -6   3     2495.26     2556.88     42.64 o 
  -7  -6   3      193.36      210.42     19.76 o 
  -6  -6   3     5102.68     5056.20     69.64 o 
  -5  -6   3      301.72      293.42      7.16 o 
  -4  -6   3     6919.51     7198.80     74.47 o 
  -3  -6   3     2915.96     2965.42     33.10 o 
  -2  -6   3    10306.01    10954.61    109.81 o 
  -1  -6   3      372.84      382.93      7.24 o 
   0  -6   3    19498.79    19613.74    225.01 o 
   1  -6   3     2430.19     2315.18     26.34 o 
   2  -6   3     2642.42     2748.54     38.42 o 
   3  -6   3      717.79      826.12     16.33 o 
   4  -6   3     1141.24     1014.67     19.63 o 
   5  -6   3     6011.98     5922.96    103.42 o 
   6  -6   3        8.87        6.64      6.64 o 
   7  -6   3     1397.38     1397.48     38.78 o 
   8  -6   3        1.58       -8.43      8.43 o 
   9  -6   3     1196.98     1121.10     37.19 o 
  10  -6   3        0.22       -9.90      9.90 o 
  11  -6   3      275.92      263.73     21.81 o 
  12  -6   3       20.05       30.13     13.17 o 
 -10  -5   3      410.64      412.74     16.56 o 
  -9  -5   3      210.10      208.63     12.25 o 
  -8  -5   3     1482.40     1558.93     37.93 o 
  -7  -5   3        4.93        0.81      4.69 o 
  -6  -5   3     1896.06     1984.02     32.77 o 
  -5  -5   3       15.08       15.88      4.01 o 
  -4  -5   3     3218.62     3276.41     36.23 o 
  -3  -5   3      813.53      908.21     14.55 o 
  -2  -5   3    26068.54    25374.15    400.57 o 
  -1  -5   3      593.15      651.75      9.71 o 
   0  -5   3     5068.89     5182.54     53.54 o 
   1  -5   3      977.85      892.39     12.01 o 
   2  -5   3    20345.74    20975.95    250.73 o 
   3  -5   3    31382.79    32367.37    394.11 o 
   4  -5   3      627.82      696.77     16.44 o 
   5  -5   3     1665.17     1779.95     29.76 o 
   6  -5   3     5446.21     5490.36    104.95 o 
   7  -5   3      987.66      995.09     30.87 o 
   8  -5   3        8.00       -6.85      6.85 o 
   9  -5   3      855.91      816.17     31.50 o 
  10  -5   3       70.95       47.52     12.43 o 
  11  -5   3      593.07      590.58     29.40 o 
  12  -5   3       16.61        6.53     10.75 o 
 -11  -4   3      584.64      596.80     28.45 o 
 -10  -4   3      318.03      310.99     14.86 o 
  -9  -4   3      361.75      351.70     14.22 o 
  -8  -4   3      297.20      331.75     13.45 o 
  -7  -4   3     3235.16     3203.35     48.65 o 
  -6  -4   3     5013.38     5050.84     91.88 o 
  -5  -4   3       21.37       14.11      2.58 o 
  -4  -4   3     5615.47     5774.83     60.29 o 
  -3  -4   3     1376.41     1403.32     20.40 o 
  -2  -4   3    10917.51    11711.94    135.23 o 
  -1  -4   3     5660.62     5920.98     74.61 o 
   0  -4   3    41534.05    40087.35    416.41 o 
   1  -4   3       56.09       35.06      2.70 o 
   2  -4   3     1423.16     1295.34     20.03 o 
   3  -4   3      217.81      206.78      8.32 o 
   4  -4   3     7833.84     7686.09     97.46 o 
   5  -4   3     1288.64     1340.37     33.40 o 
   6  -4   3     1239.35     1238.06     33.61 o 
   7  -4   3       99.56      109.79     12.12 o 
   8  -4   3     1684.91     1561.75     42.88 o 
   9  -4   3     2927.68     2760.40     65.54 o 
  10  -4   3       10.77        5.90      9.59 o 
  11  -4   3      131.57      144.99     15.91 o 
  12  -4   3       55.73       36.98     12.64 o 
 -12  -3   3       18.55       25.08     11.91 o 
 -11  -3   3       17.10       21.71     11.06 o 
 -10  -3   3       68.02       54.37     12.33 o 
  -9  -3   3      765.80      779.13     20.71 o 
  -8  -3   3     1126.73     1114.39     23.99 o 
  -7  -3   3        6.44        6.17      4.49 o 
  -6  -3   3      379.26      396.64     12.22 o 
  -5  -3   3     7705.05     7970.77     82.20 o 
  -4  -3   3    11018.21    11771.40    185.57 o 
  -3  -3   3      117.26      127.68      4.63 o 
  -2  -3   3     7598.64     7818.95    135.70 o 
  -1  -3   3     1251.73     1397.15     16.34 o 
   0  -3   3    61947.09    57344.62    570.69 o 
   1  -3   3      502.15      498.67      9.46 o 
   2  -3   3    38748.34    37355.75    452.42 o 
   3  -3   3        0.08        2.99      6.94 o 
   4  -3   3      534.84      384.59     14.33 o 
   5  -3   3      665.36      753.58     22.76 o 
   6  -3   3    10031.67    10168.55    180.18 o 
   7  -3   3     1770.70     1809.78     44.78 o 
   8  -3   3      386.21      367.20     20.34 o 
   9  -3   3      295.25      291.13     19.28 o 
  10  -3   3     1669.46     1612.85     46.68 o 
  11  -3   3      367.21      381.22     24.23 o 
  12  -3   3        0.40      -10.75     10.75 o 
 -13  -2   3      209.10      257.41     22.97 o 
 -12  -2   3        0.09       -4.11     10.96 o 
 -11  -2   3      923.46      966.85     36.88 o 
 -10  -2   3       69.59       62.06     12.43 o 
  -9  -2   3      750.84      753.98     19.88 o 
  -8  -2   3       59.90       52.03      6.55 o 
  -7  -2   3     7289.07     7267.36     96.10 o 
  -6  -2   3      295.72      301.82     23.18 o 
  -5  -2   3     6551.88     6690.23     86.48 o 
  -4  -2   3     1136.29     1005.87     17.80 o 
  -3  -2   3    12119.66    12811.89    130.04 o 
  -2  -2   3    12420.02    13188.88    159.51 o 
  -1  -2   3      175.44      250.61      4.27 o 
   1  -2   3      218.04      253.20      8.32 o 
   2  -2   3      606.09      561.71     14.33 o 
   3  -2   3       11.69        9.06      3.37 o 
   4  -2   3     8654.24     8749.47    151.94 o 
   5  -2   3      398.33      394.39     15.81 o 
   6  -2   3    13327.48    13741.44    237.39 o 
   7  -2   3       63.40       42.67      8.53 o 
   8  -2   3     2554.47     2406.69     56.06 o 
   9  -2   3      473.97      438.12     23.39 o 
  10  -2   3      787.17      719.97     29.40 o 
  11  -2   3       49.07       29.92     11.70 o 
  12  -2   3      477.36      483.95     26.45 o 
  13  -2   3      142.80      157.21     18.76 o 
 -12  -1   3      137.44      155.84     17.39 o 
 -11  -1   3      473.71      488.69     26.97 o 
 -10  -1   3      295.80      290.08     21.07 o 
  -9  -1   3     1686.21     1728.34     47.31 o 
  -8  -1   3       17.22        9.50      8.06 o 
  -7  -1   3      298.65      295.64     20.39 o 
  -6  -1   3      481.62      426.26     12.27 o 
  -5  -1   3    11512.28    10967.24    136.46 o 
  -4  -1   3      284.04      366.15      9.54 o 
  -3  -1   3     3289.08     3508.24     46.45 o 
  -2  -1   3    13476.16    14316.51    182.92 o 
  -1  -1   3    31905.75    31936.70   1433.52 o 
   0  -1   3     2714.94     2785.80     51.42 o 
   2  -1   3    11637.87    12712.53    212.74 o 
   3  -1   3     7589.85     7487.80    128.97 o 
   4  -1   3     4540.70     4480.73     81.87 o 
   5  -1   3     1704.49     1762.79     38.99 o 
   6  -1   3     4128.97     4183.07     81.24 o 
   7  -1   3      923.22      828.29     26.45 o 
   8  -1   3      245.29      204.83     14.54 o 
   9  -1   3      163.38      149.52     15.70 o 
  10  -1   3      364.87      390.38     21.49 o 
  11  -1   3       89.18       83.77     13.28 o 
  12  -1   3      347.91      345.39     24.23 o 
  13  -1   3       20.66        4.43     10.85 o 
 -12   0   3       18.95       12.96     12.75 o 
 -11   0   3      317.15      362.88     24.23 o 
 -10   0   3      620.00      555.18     26.34 o 
  -9   0   3     1307.97     1391.27     42.04 o 
  -8   0   3      157.20      164.44     10.20 o 
  -7   0   3     5111.30     4927.64     74.65 o 
  -6   0   3      175.61      204.39      8.61 o 
  -5   0   3     6052.69     5809.64    114.69 o 
  -4   0   3     4081.63     4041.26     53.64 o 
  -3   0   3     6573.07     6696.92     68.14 o 
  -2   0   3      820.48      831.04     10.53 o 
  -1   0   3     6769.29     7825.35     89.05 o 
   0   0   3      235.32      338.86      9.17 o 
   1   0   3     7160.24     7503.29    126.86 o 
   2   0   3     2139.56     2168.35     39.83 o 
   3   0   3    13309.67    14162.59    236.97 o 
   4   0   3      106.09       84.40      6.43 o 
   5   0   3     1852.56     1742.35     38.04 o 
   6   0   3     6701.87     6875.41    124.23 o 
   7   0   3        0.97       -5.80      5.80 o 
   8   0   3     3553.26     3364.47     70.81 o 
   9   0   3        8.22       -4.11      7.27 o 
  10   0   3     1211.79     1268.30     39.20 o 
  11   0   3       23.21       15.70     10.96 o 
  12   0   3      521.27      562.45     28.66 o 
  13   0   3        0.07       -9.38      9.38 o 
 -12   1   3      493.79      526.20     30.13 o 
 -11   1   3      419.00      421.99     25.81 o 
 -10   1   3       19.91        8.43     10.43 o 
  -9   1   3      653.16      682.99     28.98 o 
  -8   1   3     1548.19     1548.89     42.57 o 
  -7   1   3     3668.78     3578.29     51.74 o 
  -6   1   3       49.06       63.76      5.09 o 
  -5   1   3     5821.34     5637.46     73.43 o 
  -4   1   3      587.75      624.01      9.79 o 
  -3   1   3     9243.50     9554.77    104.93 o 
  -2   1   3     8812.24     9563.62     95.90 o 
  -1   1   3    40785.48    39003.67    484.84 o 
   0   1   3     1859.85     2013.81     37.88 o 
   1   1   3     5093.39     4736.98     81.24 o 
   2   1   3     2534.58     2824.36     50.15 o 
   3   1   3     6631.84     6485.02    111.37 o 
   4   1   3     7412.77     7567.88    130.97 o 
   5   1   3      194.38      160.47      9.27 o 
   6   1   3       73.85       46.36      7.69 o 
   7   1   3     5190.73     4989.55     94.83 o 
   8   1   3     1655.46     1598.42     40.25 o 
   9   1   3        2.05        6.43     11.27 o 
  10   1   3       98.18       95.04     12.01 o 
  11   1   3      106.58       79.76     13.91 o 
  12   1   3      764.00      804.27     33.61 o 
 -12   2   3        1.93      -10.75     10.75 o 
 -11   2   3      122.46       97.99     15.49 o 
 -10   2   3     1053.74     1020.58     36.56 o 
  -9   2   3       82.41       95.25     13.91 o 
  -8   2   3       79.74       63.54     11.38 o 
  -7   2   3     2264.09     2222.12     35.30 o 
  -6   2   3     2671.97     2707.79     39.93 o 
  -5   2   3     9252.44     9600.87     97.76 o 
  -4   2   3      395.76      381.65      9.99 o 
  -3   2   3    21416.10    21573.70    276.44 o 
  -2   2   3    26026.63    26121.32    264.26 o 
  -1   2   3    10039.27    10729.64    146.09 o 
   0   2   3     9732.00    10639.99    232.39 o 
   1   2   3    15187.49    15626.98    271.53 o 
   2   2   3     5115.81     5314.21     65.90 o 
   3   2   3     7256.67     7609.50    129.18 o 
   4   2   3      181.02      144.88      7.80 o 
   5   2   3    16551.47    16523.76    277.85 o 
   6   2   3       99.10       77.34      8.11 o 
   7   2   3     1906.85     1926.53     44.04 o 
   8   2   3      362.31      328.43     17.28 o 
   9   2   3     1154.30     1099.99     23.87 o 
  10   2   3      944.83      913.01     31.19 o 
  11   2   3       11.84        1.90     10.12 o 
 -12   3   3      567.31      577.20     30.66 o 
 -11   3   3        5.33       28.24     12.85 o 
 -10   3   3       45.23       65.22     12.33 o 
  -9   3   3        9.91       -9.17      9.17 o 
  -8   3   3     2972.39     3007.28     68.59 o 
  -7   3   3     1553.52     1508.12     40.78 o 
  -6   3   3      109.95      106.48      7.86 o 
  -5   3   3     2311.35     2340.56     27.81 o 
  -4   3   3     4901.29     4919.19     51.94 o 
  -3   3   3      191.35      286.40      5.73 o 
  -2   3   3     1519.80     1635.03     23.32 o 
  -1   3   3    10296.51    10810.33    130.31 o 
   0   3   3     6884.98     7374.75     90.19 o 
   1   3   3   115288.09   102634.83   2958.18 o 
   2   3   3     5034.76     5485.57     68.17 o 
   3   3   3      717.07      705.72     13.49 o 
   4   3   3      885.59      886.77     20.44 o 
   5   3   3     2766.46     2758.30     53.10 o 
   6   3   3       23.73       23.71      5.80 o 
   7   3   3     8952.98     9170.83    161.95 o 
   8   3   3      509.32      529.15     21.18 o 
   9   3   3      212.18      199.27     14.28 o 
  10   3   3       34.40       25.84      9.06 o 
 -12   4   3       72.47       93.99     15.49 o 
 -11   4   3        1.84       -0.42     10.64 o 
 -10   4   3      620.62      576.25     27.82 o 
  -9   4   3       94.03       78.50     12.75 o 
  -8   4   3      923.71      898.46     31.50 o 
  -7   4   3       59.06       45.88      9.01 o 
  -6   4   3     4608.34     4620.42    114.38 o 
  -5   4   3      234.52      186.23      7.44 o 
  -4   4   3       81.20       96.71      4.35 o 
  -3   4   3     2923.95     3023.56     47.52 o 
  -2   4   3    12434.51    12225.20    147.82 o 
  -1   4   3     5341.18     5200.47     64.83 o 
   0   4   3      540.82      590.27     12.75 o 
   1   4   3      761.65     1073.75    132.87 o 
   2   4   3    34579.94    34658.34    437.33 o 
   3   4   3    25467.08    26063.32    316.85 o 
   4   4   3      446.46      522.22     16.23 o 
   5   4   3     8347.17     8226.80    102.75 o 
   6   4   3      112.34      133.88     19.60 o 
   7   4   3     4444.21     4407.58     60.87 o 
   8   4   3        0.26       -3.80      4.68 o 
   9   4   3     2635.65     2575.71     42.28 o 
  10   4   3      291.86      272.25     13.71 o 
 -12   5   3      144.38      142.67     18.44 o 
 -11   5   3      345.00      333.28     23.50 o 
 -10   5   3      383.86      345.08     22.55 o 
  -9   5   3       50.44       39.09     10.85 o 
  -8   5   3     3311.99     3222.97     73.02 o 
  -7   5   3        4.80       11.81      7.59 o 
  -6   5   3      514.71      519.41     14.06 o 
  -5   5   3       15.65       10.81      4.43 o 
  -4   5   3    14955.70    14722.50    179.64 o 
  -3   5   3      776.07      693.97     13.78 o 
  -2   5   3      286.77      273.78      7.53 o 
  -1   5   3      657.30      766.89     13.07 o 
   0   5   3    12646.86    13171.37    275.38 o 
   1   5   3      776.07      846.31     16.33 o 
   2   5   3     1576.78     1816.32     38.35 o 
   3   5   3    11678.02    11787.25    142.94 o 
   4   5   3     8045.07     8217.53    126.91 o 
   5   5   3     5956.99     5865.20     75.07 o 
   6   5   3       74.62       54.99      4.98 o 
   7   5   3     1587.85     1470.38     36.77 o 
   8   5   3      643.90      657.15     20.07 o 
   9   5   3      593.18      580.36     25.81 o 
  10   5   3       59.79       58.16     11.27 o 
  11   5   3     1116.86     1106.78     39.09 o 
 -11   6   3        4.83        1.48     11.59 o 
 -10   6   3      165.51      174.17     18.02 o 
  -9   6   3      292.02      260.89     19.28 o 
  -8   6   3      817.76      889.99     21.69 o 
  -7   6   3        0.44       -3.70      6.16 o 
  -6   6   3     5472.96     5289.53     72.53 o 
  -5   6   3     2265.67     2248.72     35.46 o 
  -4   6   3     4911.48     4683.04     63.03 o 
  -3   6   3      599.39      646.21     13.86 o 
  -2   6   3    15161.27    15730.57    206.36 o 
  -1   6   3     3946.15     4088.85     94.99 o 
   0   6   3       30.08       48.93      3.09 o 
   1   6   3     2439.60     2572.27     34.35 o 
   3   6   3     5150.04     5215.83     74.28 o 
   4   6   3      192.16      227.06     11.22 o 
   5   6   3     3657.15     3785.53     50.52 o 
   6   6   3     1443.39     1466.26     29.40 o 
   7   6   3     2811.03     2710.84     40.41 o 
   8   6   3      146.82      136.43     11.96 o 
   9   6   3      805.51      807.74     31.19 o 
  10   6   3      220.34      203.67     19.81 o 
  11   6   3      526.37      499.76     27.61 o 
 -11   7   3      484.62      520.83     29.61 o 
 -10   7   3      248.90      208.42     19.07 o 
  -9   7   3       31.81       19.91      9.80 o 
  -8   7   3      987.62      994.74     23.68 o 
  -7   7   3     3018.77     2946.69     46.71 o 
  -6   7   3        4.25        5.79      4.69 o 
  -5   7   3       31.72       29.93      5.04 o 
  -4   7   3     3905.94     3799.96     53.23 o 
  -3   7   3      338.25      325.22     10.20 o 
  -2   7   3     3756.08     3727.64     50.14 o 
  -1   7   3     1356.78     1446.53     30.61 o 
   0   7   3    11704.72    11888.90    179.49 o 
   1   7   3      227.97      245.16     16.86 o 
   2   7   3     6028.21     6357.95    116.75 o 
   3   7   3     1317.29     1438.68     34.24 o 
   4   7   3     4880.59     5147.69     65.45 o 
   5   7   3       21.03        4.08      6.27 o 
   6   7   3      155.11      156.85      7.48 o 
   7   7   3     1158.38     1099.82     31.82 o 
   8   7   3     1770.04     1775.34     33.19 o 
   9   7   3      896.70      865.17     33.09 o 
  10   7   3        4.93        9.17      9.90 o 
  11   7   3      378.16      393.02     24.45 o 
  12   7   3      156.31      146.88     18.54 o 
 -11   8   3       10.86        2.84     11.49 o 
 -10   8   3        0.05      -10.22     10.22 o 
  -9   8   3      916.05      897.09     34.46 o 
  -8   8   3      306.85      343.18     14.44 o 
  -7   8   3       65.72       73.14      7.83 o 
  -6   8   3     1885.33     1791.71     32.15 o 
  -5   8   3     1405.34     1427.26     26.34 o 
  -4   8   3     2715.82     2541.71     38.88 o 
  -3   8   3     1698.86     1693.53     45.10 o 
  -2   8   3     8590.69     8459.97    106.10 o 
  -1   8   3     2577.06     2429.26     41.25 o 
   0   8   3     2472.93     2324.54     55.37 o 
   1   8   3       79.63       75.75      3.18 o 
   2   8   3    14059.01    14113.07    247.51 o 
   3   8   3        6.60        3.06      4.95 o 
   4   8   3     1999.86     2030.81     28.35 o 
   5   8   3       57.04       42.57      6.64 o 
   6   8   3     6955.55     7062.43    132.76 o 
   7   8   3      439.40      383.64     18.23 o 
   8   8   3       17.04       16.56     12.70 o 
   9   8   3       48.32       11.91     11.49 o 
  10   8   3     1293.33     1288.95     44.25 o 
  11   8   3      406.55      454.76     27.61 o 
  12   8   3        4.38        5.48     10.75 o 
 -11   9   3      446.25      513.14     29.71 o 
 -10   9   3        0.46       -4.32     10.01 o 
  -9   9   3        9.04        9.27      9.38 o 
  -8   9   3       22.34       18.46      6.77 o 
  -7   9   3     3473.33     3283.35     51.89 o 
  -6   9   3     1999.23     1839.11     33.01 o 
  -5   9   3        3.39        6.29      4.60 o 
  -4   9   3      224.27      185.59      9.39 o 
  -3   9   3     8092.65     7832.99    100.59 o 
  -2   9   3     1760.14     1752.65     28.00 o 
  -1   9   3        2.26        4.06      2.84 o 
   0   9   3     5197.56     5093.48     70.02 o 
   1   9   3      733.21      681.35     19.44 o 
   2   9   3     2806.78     2978.09     61.53 o 
   3   9   3      153.94      193.56     11.80 o 
   4   9   3     8547.94     8448.64    154.68 o 
   5   9   3       34.87       34.24      7.27 o 
   6   9   3     1259.53     1263.03     34.24 o 
   7   9   3      105.23       89.71     39.46 o 
   8   9   3     2470.21     2355.37     61.43 o 
   9   9   3       59.25       30.03     11.17 o 
  10   9   3      191.01      183.02     18.65 o 
  11   9   3       26.52       12.01     12.22 o 
  12   9   3      435.66      462.88     30.03 o 
 -10  10   3        0.68       -3.90     11.06 o 
  -9  10   3     1575.74     1493.89     47.20 o 
  -8  10   3        0.78       -5.50      5.50 o 
  -7  10   3      177.69      201.30     11.73 o 
  -6  10   3      542.59      506.14     19.76 o 
  -5  10   3     5470.70     5411.13     75.34 o 
  -4  10   3       41.13       41.37      5.86 o 
  -3  10   3        8.35       11.93      4.21 o 
  -2  10   3     2368.23     2298.73     27.57 o 
  -1  10   3     6063.69     6075.06     78.52 o 
   0  10   3     8094.01     8021.85     80.91 o 
   1  10   3      176.19      153.60      5.30 o 
   2  10   3     5300.34     5747.45    109.58 o 
   3  10   3     2489.91     2488.77     54.26 o 
   4  10   3      950.31      980.65     28.66 o 
   5  10   3       32.50       40.04      8.11 o 
   6  10   3     4720.15     4638.68     92.93 o 
   7  10   3      435.29      424.12     15.54 o 
   8  10   3      781.93      740.73     31.19 o 
   9  10   3       34.82       25.50     10.85 o 
  10  10   3      944.85      903.63     37.62 o 
  11  10   3        1.36      -10.96     10.96 o 
  12  10   3      112.51      116.64     18.23 o 
 -10  11   3      126.49      140.14     17.07 o 
  -9  11   3       37.26       44.72      9.38 o 
  -8  11   3      162.99      128.03     10.47 o 
  -7  11   3      536.21      539.56     18.76 o 
  -6  11   3      532.44      499.79     16.66 o 
  -5  11   3      535.99      491.18     15.58 o 
  -4  11   3        0.46       -4.65      4.65 o 
  -3  11   3     6090.53     5877.60     80.24 o 
  -2  11   3        3.72        7.27      7.27 o 
  -1  11   3     2349.12     2308.49     34.65 o 
   0  11   3      334.03      355.14     19.18 o 
   1  11   3     4991.30     4968.08     64.28 o 
   2  11   3     2040.81     1974.26     46.47 o 
   3  11   3        2.50       -5.69      5.69 o 
   4  11   3     3623.86     3540.12     73.55 o 
   5  11   3     2457.75     2493.19     56.48 o 
   6  11   3      653.48      683.69     18.42 o 
   7  11   3        0.54       -5.43     10.06 o 
   8  11   3     1491.58     1432.78     45.94 o 
   9  11   3      250.76      216.21     20.34 o 
  10  11   3      256.02      216.95     21.07 o 
  11  11   3        0.41      -10.01     10.01 o 
  12  11   3      348.19      379.74     28.87 o 
 -10  12   3       10.57       -7.48     10.85 o 
  -9  12   3      272.41      260.68     28.66 o 
  -8  12   3      125.11      117.07     10.77 o 
  -7  12   3      200.54      183.06     11.81 o 
  -6  12   3       29.96       21.94      6.82 o 
  -5  12   3     3791.06     3567.91     54.76 o 
  -4  12   3      753.83      703.18     18.91 o 
  -3  12   3      140.43      121.21      9.90 o 
  -2  12   3        0.04       -3.75      3.75 o 
  -1  12   3     4140.21     3995.04     44.79 o 
   0  12   3        4.53        1.54      3.97 o 
   1  12   3      523.20      494.28     20.65 o 
   2  12   3      426.61      428.74     19.18 o 
   3  12   3     6125.87     5901.61    114.43 o 
   4  12   3      777.15      701.74     24.55 o 
   5  12   3        4.91       -2.18      5.69 o 
   6  12   3      318.03      275.56     13.28 o 
   7  12   3     1488.18     1481.85     30.52 o 
   8  12   3      641.01      605.12     30.35 o 
   9  12   3       10.05       -0.84      9.90 o 
  10  12   3      552.44      564.24     31.72 o 
  11  12   3      118.77      120.86     19.07 o 
 -10  13   3      435.33      450.13     28.66 o 
  -9  13   3       71.62       84.70     10.50 o 
  -8  13   3       48.07       40.05      8.86 o 
  -7  13   3      420.78      351.68     15.72 o 
  -6  13   3      883.13      853.75     22.67 o 
  -5  13   3      461.68      445.42     15.65 o 
  -4  13   3        4.46        3.05     11.17 o 
  -3  13   3     1764.93     1638.14     29.73 o 
  -2  13   3      525.76      526.35     14.53 o 
  -1  13   3      327.12      324.97     11.38 o 
   0  13   3       47.97       41.71      5.52 o 
   1  13   3     6789.64     6866.30     92.71 o 
   2  13   3       77.39       69.10      6.53 o 
   3  13   3      119.54      124.68      8.82 o 
   4  13   3      559.06      550.92     39.35 o 
   5  13   3     4969.27     4767.22     70.15 o 
   6  13   3      445.76      432.75     42.20 o 
   7  13   3       14.41        9.06      9.27 o 
   8  13   3      250.28      199.14     19.70 o 
   9  13   3     1011.69      966.64     40.04 o 
  10  13   3      203.58      176.91     19.60 o 
  11  13   3       21.36        6.01     12.22 o 
  -9  14   3        4.39        3.92      8.64 o 
  -8  14   3      684.23      682.67     22.27 o 
  -7  14   3       27.61       16.00      7.92 o 
  -6  14   3       56.60       50.50      8.16 o 
  -5  14   3      188.45      182.76     13.43 o 
  -4  14   3     1539.20     1503.52     29.64 o 
  -3  14   3      258.84      224.00     14.80 o 
  -2  14   3       31.34       32.82      6.53 o 
  -1  14   3     2482.34     2580.86     61.64 o 
   0  14   3     1641.15     1582.10     28.92 o 
   1  14   3     1590.77     1566.57     29.13 o 
   2  14   3      227.05      202.48     13.54 o 
   3  14   3     5378.78     5539.47     78.86 o 
   4  14   3      160.75      146.31     28.19 o 
   5  14   3      912.13      885.56     40.78 o 
   6  14   3      463.16      437.08     16.40 o 
   7  14   3     2178.49     1948.03     56.48 o 
   8  14   3       65.26       47.42     13.59 o 
   9  14   3       51.55       43.52     13.38 o 
  10  14   3       59.36       53.32     14.96 o 
  -9  15   3        6.31        2.99      7.97 o 
  -8  15   3        5.81       10.62      8.31 o 
  -7  15   3       85.69       75.96     15.70 o 
  -6  15   3     1015.46     1005.71     25.55 o 
  -5  15   3       42.01       45.44     13.80 o 
  -4  15   3       54.92       42.82      7.29 o 
  -3  15   3       45.08       43.05      5.60 o 
  -2  15   3     1246.83     1263.98     40.46 o 
  -1  15   3      631.44      598.59     26.45 o 
   0  15   3       19.74       28.24      9.59 o 
   1  15   3     3743.03     3646.75     68.80 o 
   2  15   3     2003.57     1874.11     34.33 o 
   3  15   3      220.45      212.51     11.46 o 
   4  15   3        8.56        4.20      5.70 o 
   5  15   3     2053.68     2087.27     38.95 o 
   6  15   3      376.71      368.27     16.05 o 
   7  15   3       94.08       72.60     13.59 o 
   8  15   3        2.89       -6.11     10.33 o 
   9  15   3      845.52      841.46     39.09 o 
  10  15   3        8.95       23.08     13.17 o 
  -9  16   3        0.18        0.41     13.65 o 
  -8  16   3      778.98      776.70     24.55 o 
  -7  16   3       12.75        7.46      7.64 o 
  -6  16   3        0.43       -7.14      7.14 o 
  -5  16   3      103.18       97.84      9.53 o 
  -4  16   3     2212.37     2139.03     30.92 o 
  -3  16   3       59.81       51.31     13.17 o 
  -2  16   3      119.92      125.91     15.28 o 
  -1  16   3      153.04      180.28     17.60 o 
   0  16   3     3478.82     3527.37     80.40 o 
   1  16   3      644.77      655.13     18.51 o 
   2  16   3       63.30       64.18      7.37 o 
   3  16   3      631.95      604.80     18.40 o 
   4  16   3     1107.42     1031.43     24.77 o 
   5  16   3      601.39      549.98     19.03 o 
   6  16   3       54.30       56.72      8.95 o 
   7  16   3     1013.22     1037.44     40.36 o 
   8  16   3       12.42        1.69     12.22 o 
   9  16   3      158.72      122.65     17.60 o 
  -8  17   3      159.79      186.29     21.28 o 
  -7  17   3       70.61       65.69     10.85 o 
  -6  17   3      594.35      633.53     16.78 o 
  -5  17   3       14.53        0.53     10.33 o 
  -4  17   3        3.73        9.90     10.64 o 
  -3  17   3        4.27       -8.64      8.64 o 
  -2  17   3     1807.61     1746.04     51.31 o 
  -1  17   3      277.93      282.38     21.28 o 
   0  17   3       33.25       47.42     11.91 o 
   1  17   3      362.55      336.65     21.28 o 
   2  17   3     2249.54     2231.24     40.40 o 
   3  17   3        6.97       -4.94      5.65 o 
   4  17   3        5.48        2.85      6.18 o 
   5  17   3      629.08      654.93     26.03 o 
   6  17   3      792.68      747.90     33.30 o 
   7  17   3      357.26      333.07     24.23 o 
   8  17   3       34.87       31.61     13.59 o 
   9  17   3      181.50      175.75     19.91 o 
  -8  18   3      110.00      123.38     17.70 o 
  -7  18   3      304.79      337.10     17.30 o 
  -6  18   3       21.13       13.91     13.59 o 
  -5  18   3       59.68       56.90     14.12 o 
  -4  18   3     1008.91     1054.41     41.09 o 
  -3  18   3      254.96      252.88     21.28 o 
  -2  18   3        0.32        4.95     10.01 o 
  -1  18   3       14.71       14.96     10.75 o 
   0  18   3     2109.00     2272.13     61.85 o 
   1  18   3       30.85       17.91     11.38 o 
   2  18   3        0.82       -0.93      5.97 o 
   3  18   3        4.48       -5.97      5.97 o 
   4  18   3     1861.12     1931.25     38.59 o 
   5  18   3       43.21       51.98      9.20 o 
   6  18   3        0.73       -9.59      9.59 o 
   7  18   3       50.97       40.25     13.28 o 
   8  18   3      286.49      295.03     24.55 o 
  -6  19   3      184.27      180.49     20.23 o 
  -5  19   3      303.69      326.32     25.39 o 
  -4  19   3       54.65       60.27     14.75 o 
  -3  19   3       15.95       13.80     11.80 o 
  -2  19   3      898.14      945.98     38.88 o 
  -1  19   3      151.22      149.73     17.49 o 
   0  19   3       10.56        2.42     10.12 o 
   1  19   3       79.44       56.79     12.75 o 
   2  19   3     1061.60     1016.16     37.72 o 
   3  19   3       82.84       72.22      9.68 o 
   4  19   3        6.59        1.88      7.15 o 
   5  19   3        1.67       -4.17      7.29 o 
   6  19   3      821.34      816.80     36.25 o 
   7  19   3       43.35       35.51     13.17 o 
   8  19   3       18.19       -6.64     11.38 o 
  -5  20   3       50.57       37.72     15.49 o 
  -4  20   3      188.22      255.83     24.76 o 
  -3  20   3      758.64      786.67     36.77 o 
  -2  20   3      323.10      284.28     23.60 o 
  -1  20   3       34.85       31.40     13.49 o 
   0  20   3      617.68      663.39     32.03 o 
   1  20   3      432.78      440.75     27.71 o 
   2  20   3      103.57      113.90     16.44 o 
   3  20   3       36.38       46.99     14.12 o 
   4  20   3      996.55     1009.39     27.56 o 
   5  20   3        5.42        2.59      7.66 o 
   6  20   3        9.51        6.85     10.64 o 
   7  20   3        0.05       -1.37     11.80 o 
  -4  21   3       14.60       17.91     13.07 o 
  -3  21   3       16.10       25.18     13.59 o 
  -2  21   3       70.95       86.82     16.54 o 
  -1  21   3      726.98      794.57     37.62 o 
   0  21   3       71.69       83.87     15.91 o 
   1  21   3       80.18       80.08     15.28 o 
   2  21   3      451.95      529.26     30.24 o 
   3  21   3      433.94      450.97     28.13 o 
   4  21   3       81.75       78.05     10.20 o 
   5  21   3       14.02        0.74     11.59 o 
   6  21   3      659.22      660.23     34.56 o 
  -3  22   3      445.55      491.75     31.40 o 
  -2  22   3       18.90        9.48     14.33 o 
  -1  22   3       19.13       18.12     13.17 o 
   0  22   3       17.41       14.86     12.85 o 
   1  22   3      569.70      629.46     34.03 o 
   2  22   3       46.82       29.40     14.33 o 
   3  22   3       18.30        7.69     12.85 o 
   4  22   3       29.41       17.49     13.38 o 
   5  22   3      224.48      197.35     22.34 o 
   6  22   3       11.37       21.49     13.59 o 
  -1  23   3      447.63      494.80     31.40 o 
   0  23   3        1.30      -11.17     11.17 o 
   1  23   3        1.95        3.37     12.33 o 
   2  23   3        8.54      -11.38     11.38 o 
   3  23   3      297.88      306.41     26.87 o 
   4  23   3        6.42       -5.27     12.64 o 
   1  24   3      314.40      331.80     27.08 o 
   2  24   3       28.11       23.39     15.70 o 
   3  24   3        0.16        3.58     13.28 o 
   0 -23   4      135.39      144.04     18.76 o 
   1 -23   4      300.57      347.29     28.03 o 
  -5 -22   4       65.62       71.54     16.44 o 
   0 -22   4       96.96       97.57     16.33 o 
   1 -22   4      179.42      231.81     24.34 o 
   2 -22   4      353.93      379.43     27.40 o 
   3 -22   4      167.99      184.81     20.65 o 
  -5 -21   4       20.47        8.43     11.59 o 
  -4 -21   4      618.47      658.23     33.61 o 
  -1 -21   4       12.20        9.90     11.80 o 
   0 -21   4      471.13      491.33     29.19 o 
   1 -21   4      402.91      457.29     28.87 o 
   2 -21   4      165.01      179.97     20.65 o 
   3 -21   4       51.85       69.12     15.49 o 
   4 -21   4      109.41      114.43     17.60 o 
  -6 -20   4      153.46      154.99     18.86 o 
  -5 -20   4       55.09       36.67     14.12 o 
  -4 -20   4      353.29      360.04     24.34 o 
  -3 -20   4        0.17        4.95     10.22 o 
  -1 -20   4        4.15       -4.00      9.80 o 
   0 -20   4      823.13      898.99     37.09 o 
   1 -20   4       13.14       -5.90     11.06 o 
   2 -20   4      474.25      504.39     29.50 o 
   3 -20   4      185.17      190.71     20.34 o 
   4 -20   4      193.58      205.99     22.65 o 
   5 -20   4       40.74       45.20     14.44 o 
  -7 -19   4      226.62      237.71     24.76 o 
  -6 -19   4      278.30      300.09     24.13 o 
  -5 -19   4        2.40       -7.80      9.38 o 
  -4 -19   4      283.13      328.85     24.02 o 
  -3 -19   4      447.60      466.78     25.81 o 
  -2 -19   4      532.14      538.32     26.66 o 
  -1 -19   4       51.62       56.27     12.64 o 
   0 -19   4      643.14      643.58     29.50 o 
   1 -19   4        3.96       -1.90     10.01 o 
   2 -19   4      732.79      712.60     32.56 o 
   3 -19   4       35.68       31.29     12.22 o 
   4 -19   4      341.76      329.59     24.13 o 
   5 -19   4       63.31       60.80     14.54 o 
   6 -19   4      244.73      265.66     15.84 o 
   7 -19   4        4.41        1.58     10.54 o 
  -7 -18   4      161.04      162.05     19.60 o 
  -6 -18   4       14.08       10.96     11.06 o 
  -5 -18   4      837.10      864.54     36.04 o 
  -4 -18   4      255.22      248.56     20.23 o 
  -3 -18   4      311.11      307.78     21.71 o 
  -2 -18   4      246.20      281.46     14.49 o 
  -1 -18   4     1335.74     1362.50     43.10 o 
   0 -18   4     1533.75     1559.01     47.10 o 
   1 -18   4        0.04       -2.42     10.12 o 
   2 -18   4      430.72      434.64     24.97 o 
   3 -18   4        0.17       16.33     10.85 o 
   4 -18   4      599.15      609.88     20.10 o 
   5 -18   4        1.92       -6.68      6.68 o 
   6 -18   4      512.75      511.14     19.48 o 
   7 -18   4       46.54       68.46     10.13 o 
  -8 -17   4        0.49       -4.95     11.70 o 
  -7 -17   4      934.50      957.15     40.36 o 
  -6 -17   4       20.03       20.13     11.59 o 
  -5 -17   4      273.97      270.58     21.07 o 
  -4 -17   4       37.29       19.91     10.01 o 
  -3 -17   4     1939.21     1996.92     54.90 o 
  -2 -17   4      683.54      710.42     24.92 o 
  -1 -17   4      193.70      190.62     12.01 o 
   0 -17   4      257.82      242.77     18.02 o 
   1 -17   4      154.77      156.36     17.39 o 
   2 -17   4      623.17      638.31     29.40 o 
   3 -17   4      103.48      111.05     15.54 o 
   4 -17   4      890.28      872.78     23.31 o 
   5 -17   4       79.30       65.29      9.44 o 
   6 -17   4      674.25      658.83     21.51 o 
   7 -17   4       31.93       41.82      9.22 o 
   8 -17   4      252.91      294.08     23.18 o 
  -9 -16   4      243.68      268.58     24.55 o 
  -8 -16   4       49.56       49.94     14.44 o 
  -7 -16   4      380.52      387.96     26.24 o 
  -6 -16   4       12.36        9.17     10.22 o 
  -5 -16   4     1608.31     1576.08     48.89 o 
  -4 -16   4       22.03       20.23      9.80 o 
  -3 -16   4      797.33      809.53     31.19 o 
  -2 -16   4       41.23       40.83      7.27 o 
  -1 -16   4     1154.87     1084.84     28.61 o 
   0 -16   4      535.14      517.46     24.55 o 
   1 -16   4        1.62       -5.14      5.14 o 
   2 -16   4      793.76      753.27     20.12 o 
   3 -16   4     1093.82     1103.82     25.38 o 
   4 -16   4     1021.37      986.95     24.42 o 
   5 -16   4       13.56       10.27      7.42 o 
   6 -16   4      359.64      363.03     16.88 o 
   7 -16   4        8.77        7.63      7.67 o 
   8 -16   4      217.50      232.25     14.97 o 
  -9 -15   4      189.44      215.48     22.55 o 
  -8 -15   4       14.99       -7.48     10.96 o 
  -7 -15   4     1328.19     1463.97     50.05 o 
  -6 -15   4      218.33      200.72     20.65 o 
  -5 -15   4     1428.32     1399.80     44.78 o 
  -4 -15   4       22.43       11.59      8.53 o 
  -3 -15   4     1398.29     1423.19     42.25 o 
  -2 -15   4      575.59      550.65     25.66 o 
  -1 -15   4      183.87      199.75     24.39 o 
   0 -15   4       23.65       16.17      4.70 o 
   1 -15   4     3590.12     3563.99     60.16 o 
   2 -15   4      412.73      401.30     14.68 o 
   3 -15   4     1113.07     1055.81     29.98 o 
   4 -15   4      283.39      277.72     13.59 o 
   5 -15   4      971.64      966.81     24.84 o 
   6 -15   4      901.35      901.28     39.67 o 
   7 -15   4       15.48       33.53      7.90 o 
   8 -15   4      243.67      266.62     15.22 o 
   9 -15   4      127.53      119.91     17.28 o 
 -10 -14   4        0.80        5.48     12.12 o 
  -9 -14   4      145.04      163.53     19.07 o 
  -8 -14   4      682.47      750.00     35.19 o 
  -7 -14   4      728.31      750.74     33.72 o 
  -6 -14   4       18.73        9.17      9.59 o 
  -5 -14   4     1234.05     1265.04     41.83 o 
  -4 -14   4      491.54      531.47     25.60 o 
  -3 -14   4      974.24      974.11     24.23 o 
  -2 -14   4       41.65       37.71      6.22 o 
  -1 -14   4     4101.93     4129.79     48.69 o 
   0 -14   4        1.48        3.72      3.86 o 
   1 -14   4     2808.90     2872.93     44.99 o 
   2 -14   4      219.06      184.48     10.91 o 
   3 -14   4     2579.46     2443.45     41.20 o 
   4 -14   4      583.96      597.62     18.12 o 
   5 -14   4        4.11        4.21      6.07 o 
   6 -14   4       23.73       20.45      7.21 o 
   7 -14   4      735.63      744.35     30.29 o 
   8 -14   4      383.98      368.96     17.74 o 
   9 -14   4       60.51       61.22     13.38 o 
 -10 -13   4      802.40      838.93     39.30 o 
  -9 -13   4       39.64       48.36     13.91 o 
  -8 -13   4        0.34       -2.21      9.69 o 
  -7 -13   4       84.21       98.62     14.44 o 
  -6 -13   4     2075.64     1980.48     55.95 o 
  -5 -13   4     1220.49     1211.93     39.41 o 
  -4 -13   4      210.61      207.68     16.02 o 
  -3 -13   4      217.06      209.32     14.96 o 
  -2 -13   4      616.52      595.78     12.85 o 
  -1 -13   4     2667.20     2687.13     34.07 o 
   0 -13   4      220.12      208.40      8.11 o 
   1 -13   4     2427.26     2430.07     31.38 o 
   2 -13   4        0.97       -4.45      4.45 o 
   3 -13   4     2892.89     2757.13     44.17 o 
   4 -13   4       82.62       53.91     15.96 o 
   5 -13   4     2985.01     2864.83     47.55 o 
   6 -13   4      111.85      117.69     10.28 o 
   7 -13   4      923.39      893.52     24.46 o 
   8 -13   4       14.03        7.59      7.74 o 
   9 -13   4      600.62      596.69     30.13 o 
  10 -13   4      147.40      152.78     18.76 o 
 -10 -12   4      292.45      331.17     26.66 o 
  -9 -12   4        3.28        0.00     10.54 o 
  -8 -12   4     1743.81     1738.03     53.84 o 
  -7 -12   4      178.30      171.12     18.02 o 
  -6 -12   4      416.72      392.70     22.23 o 
  -5 -12   4      414.42      409.98     22.13 o 
  -4 -12   4     2315.72     2307.54     57.11 o 
  -3 -12   4      387.04      393.14      9.94 o 
  -2 -12   4      438.86      428.82     10.34 o 
  -1 -12   4     4553.13     4539.54     51.51 o 
   0 -12   4     1608.33     1576.35     22.36 o 
   1 -12   4     3654.49     3619.26     42.40 o 
   2 -12   4        1.09       -4.21      4.21 o 
   3 -12   4     2740.46     2720.74     43.00 o 
   4 -12   4     1110.92     1078.75     23.66 o 
   5 -12   4     1107.66     1115.23     24.73 o 
   6 -12   4        3.74       -2.01      5.53 o 
   7 -12   4      732.36      688.40     21.02 o 
   8 -12   4       42.07       36.98     12.33 o 
   9 -12   4      519.78      511.56     27.71 o 
  10 -12   4       38.76       22.97     12.54 o 
 -11 -11   4       15.00       31.29     13.28 o 
 -10 -11   4      478.01      545.48     30.87 o 
  -9 -11   4      207.91      176.38     19.49 o 
  -8 -11   4      478.96      421.57     24.97 o 
  -7 -11   4       31.73       32.66     10.64 o 
  -6 -11   4     3000.24     2971.24     71.54 o 
  -5 -11   4      274.87      286.18     18.65 o 
  -4 -11   4        5.39       12.51      4.38 o 
  -3 -11   4      210.37      195.76      7.13 o 
  -2 -11   4     5796.28     6111.60     66.10 o 
  -1 -11   4     3692.05     3708.98     42.89 o 
   0 -11   4     1058.13     1026.44     16.32 o 
   1 -11   4      166.11      137.85      6.45 o 
   2 -11   4     6134.89     6090.80     65.92 o 
   3 -11   4     1736.49     1635.64     36.40 o 
   4 -11   4        9.67        4.83      7.48 o 
   5 -11   4     2764.16     2974.21     47.51 o 
   6 -11   4      772.03      753.37     20.38 o 
   7 -11   4     1190.96     1180.15     27.38 o 
   8 -11   4       49.41       36.88     11.06 o 
   9 -11   4      728.02      788.67     33.19 o 
  10 -11   4       18.34       16.33     12.22 o 
 -11 -10   4      415.07      447.81     28.66 o 
 -10 -10   4      531.48      559.60     31.19 o 
  -9 -10   4        6.70       -9.06      9.06 o 
  -8 -10   4      817.69      773.82     32.56 o 
  -7 -10   4       85.45       80.61     12.54 o 
  -6 -10   4      245.37      246.87     17.28 o 
  -5 -10   4       22.10       20.52      6.43 o 
  -4 -10   4     7017.37     6817.44     90.08 o 
  -3 -10   4        0.29       -2.74      2.74 o 
  -2 -10   4     3222.55     3270.26     38.17 o 
  -1 -10   4      670.94      624.28     11.75 o 
   0 -10   4     8296.27     8455.08     97.10 o 
   1 -10   4     3379.52     3546.56     47.07 o 
   2 -10   4      540.46      510.50     10.53 o 
   3 -10   4       42.69       33.76      5.36 o 
   4 -10   4     3269.71     3071.97     46.95 o 
   5 -10   4     2030.91     1925.47     34.08 o 
   6 -10   4       29.05       30.44      6.78 o 
   7 -10   4      454.97      440.50     28.13 o 
   8 -10   4      379.74      373.74     22.23 o 
   9 -10   4     1060.70     1076.22     38.56 o 
  10 -10   4        0.18        1.48     11.17 o 
  11 -10   4      404.83      435.90     27.82 o 
 -12  -9   4       86.09       79.03     15.49 o 
 -11  -9   4       16.67       18.76     12.01 o 
 -10  -9   4       85.57       90.51     16.02 o 
  -9  -9   4      352.53      366.36     23.92 o 
  -8  -9   4      300.79      271.21     20.65 o 
  -7  -9   4        8.49        5.10      5.27 o 
  -6  -9   4     2625.80     2675.65     42.63 o 
  -5  -9   4      403.26      381.37     12.53 o 
  -4  -9   4     3020.20     3004.17     37.26 o 
  -3  -9   4      510.91      557.54     15.01 o 
  -2  -9   4     5213.19     5189.19    103.26 o 
  -1  -9   4       92.74       94.09     12.64 o 
   0  -9   4      339.65      376.21      8.53 o 
   1  -9   4     1997.43     2098.83     26.00 o 
   2  -9   4    12597.57    11966.20    121.34 o 
   3  -9   4      509.93      487.09     14.91 o 
   4  -9   4     1225.01     1178.84     23.17 o 
   5  -9   4      286.14      274.95     11.57 o 
   6  -9   4     1827.04     1736.97     32.37 o 
   7  -9   4      373.94      340.97     20.76 o 
   8  -9   4      154.04      114.64     13.70 o 
   9  -9   4      287.06      346.87     22.76 o 
  10  -9   4      419.52      456.87     26.13 o 
  11  -9   4      358.45      403.24     26.55 o 
 -12  -8   4        0.66      -10.85     11.06 o 
 -11  -8   4      917.02      945.67     39.30 o 
 -10  -8   4       93.80       95.15     14.54 o 
  -9  -8   4      220.56      187.97     18.23 o 
  -8  -8   4      716.52      784.52     31.66 o 
  -7  -8   4     2600.45     2600.81     42.80 o 
  -6  -8   4     1323.48     1310.28     25.53 o 
  -5  -8   4       19.67       18.52      4.45 o 
  -4  -8   4     2586.44     2717.41     32.13 o 
  -3  -8   4      284.07      290.17     17.33 o 
  -2  -8   4     4535.80     4760.19     65.50 o 
  -1  -8   4       14.34        4.70      3.83 o 
   0  -8   4    34475.88    34139.41    658.64 o 
   1  -8   4     2661.66     2819.40     32.57 o 
   2  -8   4     3892.45     3822.33     47.97 o 
   3  -8   4       35.78       42.12      5.16 o 
   4  -8   4    12283.58    12336.06    154.27 o 
   5  -8   4      500.67      517.54     31.66 o 
   6  -8   4       44.42       53.17      6.35 o 
   7  -8   4      129.84      121.38     13.28 o 
   8  -8   4     2589.55     2515.62     43.58 o 
   9  -8   4      559.10      529.16     18.54 o 
  10  -8   4       26.17       33.03      8.19 o 
  11  -8   4      105.03      114.11     17.28 o 
 -11  -7   4       57.27       63.33     13.28 o 
 -10  -7   4        7.38       -3.90     10.12 o 
  -9  -7   4     1728.02     1716.85     34.02 o 
  -8  -7   4       10.51       18.37      5.99 o 
  -7  -7   4     1151.84     1166.08     27.29 o 
  -6  -7   4      182.91      194.02      9.84 o 
  -5  -7   4     7326.00     7478.90     97.83 o 
  -4  -7   4     8388.70     8584.42     88.37 o 
  -3  -7   4     1556.33     1703.34     30.80 o 
  -2  -7   4     2135.63     2076.44     55.00 o 
  -1  -7   4    13926.84    14487.26    144.49 o 
   0  -7   4    10329.86    10720.34    108.13 o 
   1  -7   4      170.54      157.01      5.19 o 
   2  -7   4     1912.85     1703.56     26.94 o 
   3  -7   4        2.39       27.05      7.11 o 
   4  -7   4     1453.01     1479.95     26.06 o 
   5  -7   4      157.28      183.76     13.91 o 
   6  -7   4     4808.45     4575.77     90.83 o 
   7  -7   4      664.80      609.81     29.08 o 
   8  -7   4      482.34      486.69     23.60 o 
   9  -7   4       16.42       10.22      9.48 o 
  10  -7   4      731.61      693.62     21.76 o 
  11  -7   4      141.79      116.41     15.65 o 
  12  -7   4        0.07        0.95     12.01 o 
 -11  -6   4      673.67      658.97     30.45 o 
 -10  -6   4      116.89      102.29      9.70 o 
  -9  -6   4      311.92      317.95     14.23 o 
  -8  -6   4        5.29       -2.99      5.74 o 
  -7  -6   4     6405.22     6405.13     93.30 o 
  -6  -6   4      873.58      864.85     19.38 o 
  -5  -6   4        2.55       10.70      3.97 o 
  -4  -6   4       16.15       35.26      5.33 o 
  -3  -6   4    16998.03    17659.54    175.10 o 
  -2  -6   4     1616.38     1717.73     20.97 o 
  -1  -6   4     1073.00     1112.07     15.03 o 
   0  -6   4     8701.16     8351.95     84.94 o 
   1  -6   4    11190.48    12096.43    120.94 o 
   2  -6   4     6947.37     6870.15     87.02 o 
   3  -6   4      104.46      140.88     14.96 o 
   4  -6   4     3147.01     3110.70     45.06 o 
   5  -6   4     1115.45     1021.35     21.08 o 
   6  -6   4      863.60      803.00     26.45 o 
   7  -6   4        5.71       -5.90      6.95 o 
   8  -6   4     2826.99     2844.70     66.28 o 
   9  -6   4       57.20       36.46     12.12 o 
  10  -6   4      178.47      171.43     17.07 o 
  11  -6   4       37.45       11.27     10.54 o 
  12  -6   4      611.20      660.27     44.25 o 
 -11  -5   4      152.36      175.65     18.65 o 
 -10  -5   4      102.57       85.56      9.54 o 
  -9  -5   4     1661.27     1683.75     38.04 o 
  -8  -5   4      244.54      255.89     12.72 o 
  -7  -5   4     2523.14     2537.49     41.41 o 
  -6  -5   4      559.30      546.01     14.85 o 
  -5  -5   4     8067.78     7894.57    101.91 o 
  -4  -5   4       91.27      115.71     15.08 o 
  -3  -5   4     1553.31     1671.72     34.76 o 
  -2  -5   4     4236.73     4678.39     65.29 o 
  -1  -5   4    36996.73    36262.45    771.23 o 
   0  -5   4      592.21      625.95      9.63 o 
   1  -5   4     2422.31     2678.93     29.91 o 
   2  -5   4    14712.90    15073.24    206.89 o 
   3  -5   4     2206.16     1935.04     29.52 o 
   4  -5   4      574.82      508.71     17.28 o 
   5  -5   4      493.03      514.33     14.17 o 
   6  -5   4     2381.72     2388.46     53.74 o 
   7  -5   4        4.18       12.75      6.95 o 
   8  -5   4      565.62      509.87     22.97 o 
   9  -5   4        8.93       -6.95      8.53 o 
  10  -5   4      847.84      844.20     32.77 o 
  11  -5   4       35.62       40.88     12.54 o 
  12  -5   4      155.35      156.89     17.49 o 
 -11  -4   4      420.70      415.15     24.97 o 
 -10  -4   4      830.29      838.41     31.24 o 
  -9  -4   4      925.08      937.09     23.24 o 
  -8  -4   4       63.81       67.43     19.55 o 
  -7  -4   4     5891.77     5941.19     81.46 o 
  -6  -4   4      929.89      953.55     20.14 o 
  -5  -4   4      968.48      905.00     18.34 o 
  -4  -4   4        1.38       -1.39      1.92 o 
  -3  -4   4    22401.42    23278.98    232.19 o 
  -2  -4   4      407.81      430.99      8.16 o 
  -1  -4   4     8619.04     8946.20     90.08 o 
   0  -4   4      798.08      886.77     11.93 o 
   1  -4   4    33141.39    30183.06    453.63 o 
   2  -4   4       31.30       38.03      3.24 o 
   3  -4   4      925.75     1118.14     41.57 o 
   4  -4   4     4639.54     4798.52     88.82 o 
   5  -4   4     5480.78     5472.34    101.89 o 
   6  -4   4     4092.07     4210.99     83.45 o 
   7  -4   4       48.02       80.61      9.80 o 
   8  -4   4      682.29      724.08     27.71 o 
   9  -4   4      644.17      601.75     26.76 o 
  10  -4   4      422.87      358.67     21.71 o 
  11  -4   4        0.04       -0.84      9.59 o 
  12  -4   4      387.67      397.02     25.92 o 
 -12  -3   4      557.28      630.31     31.72 o 
 -11  -3   4      169.60      169.22     17.70 o 
 -10  -3   4       19.87        2.53      9.59 o 
  -9  -3   4      411.20      412.39     15.16 o 
  -8  -3   4      394.33      406.28     14.27 o 
  -7  -3   4      637.94      690.22     26.34 o 
  -6  -3   4      810.64      830.66     18.25 o 
  -5  -3   4     6604.94     6611.78    109.33 o 
  -4  -3   4     7671.23     8061.71    102.17 o 
  -3  -3   4     8254.12     8455.29    105.64 o 
  -2  -3   4       45.78       35.99      3.91 o 
  -1  -3   4     1014.98     1028.43     12.98 o 
   0  -3   4     2216.85     2386.60     26.29 o 
   1  -3   4     2823.29     2822.87     53.84 o 
   2  -3   4      916.35      938.61     21.92 o 
   3  -3   4    34899.70    34099.61    579.52 o 
   4  -3   4        1.51        1.37      3.79 o 
   5  -3   4       33.98       35.30      6.11 o 
   6  -3   4       77.41       42.04      8.11 o 
   7  -3   4     2912.05     2899.59     62.90 o 
   8  -3   4     2605.03     2604.46     59.85 o 
   9  -3   4      201.50      200.83     16.86 o 
  10  -3   4      492.79      497.23     24.66 o 
  11  -3   4      463.95      444.96     24.97 o 
  12  -3   4      395.09      354.35     24.66 o 
 -12  -2   4        6.46        5.90     10.75 o 
 -11  -2   4       87.24       86.61     14.75 o 
 -10  -2   4     1263.88     1316.67     42.25 o 
  -9  -2   4      129.09      124.90     11.64 o 
  -8  -2   4      390.42      357.35     13.18 o 
  -7  -2   4      642.59      613.34     30.35 o 
  -6  -2   4     7889.54     7677.28     99.93 o 
  -5  -2   4      672.66      676.18     22.97 o 
  -4  -2   4       80.12       70.21      3.19 o 
  -3  -2   4     6236.31     6181.72     78.76 o 
  -2  -2   4     2560.29     2679.70     36.69 o 
  -1  -2   4    15443.40    14855.89    812.96 o 
   0  -2   4     1144.82     1038.86     16.17 o 
   1  -2   4    44371.16    41585.62    699.11 o 
   2  -2   4     6343.41     6791.96    117.27 o 
   3  -2   4     7676.21     8105.67    139.93 o 
   4  -2   4      179.21      211.18      7.26 o 
   5  -2   4     5343.20     5416.81     99.68 o 
   6  -2   4      134.55      100.41     10.96 o 
   7  -2   4     1081.07     1087.28     31.61 o 
   8  -2   4      275.44      307.88     17.91 o 
   9  -2   4     6114.56     5865.36    115.59 o 
  10  -2   4      209.55      189.87     18.23 o 
  11  -2   4       30.34       25.39     11.70 o 
  12  -2   4       46.27       51.00     13.49 o 
  13  -2   4      146.82      135.71     18.12 o 
 -12  -1   4      724.39      796.15     36.04 o 
 -11  -1   4       38.57       42.57     12.64 o 
 -10  -1   4       19.20       31.19     11.38 o 
  -9  -1   4       24.89       26.13      9.59 o 
  -8  -1   4     3132.99     3120.99     48.56 o 
  -7  -1   4       90.26       87.20      7.08 o 
  -6  -1   4      120.44      106.23      7.43 o 
  -5  -1   4     3019.34     2957.84     42.73 o 
  -4  -1   4     9412.70     9988.66    124.28 o 
  -3  -1   4      104.83      124.77      5.28 o 
  -2  -1   4       72.64      104.71      4.73 o 
  -1  -1   4    14819.73    14490.10    176.92 o 
   0  -1   4     2599.21     2591.19     47.94 o 
   1  -1   4     2015.59     2260.65     42.04 o 
   2  -1   4      167.31      129.07      6.22 o 
   3  -1   4     7982.97     8366.25    143.51 o 
   4  -1   4     1073.72     1239.01     28.34 o 
   5  -1   4     2763.74     2780.11     55.95 o 
   6  -1   4      830.21      790.99     24.13 o 
   7  -1   4     5037.01     4970.90     96.09 o 
   8  -1   4       39.71       37.62      9.17 o 
   9  -1   4      909.73      838.30     29.71 o 
  10  -1   4      112.05      109.05     12.96 o 
  11  -1   4      816.39      826.71     32.14 o 
  12  -1   4      245.39      210.00     19.49 o 
  13  -1   4        6.73      -10.01     11.38 o 
 -12   0   4      140.33      169.32     19.28 o 
 -11   0   4      141.16      150.15     16.96 o 
 -10   0   4     1502.99     1516.13     46.26 o 
  -9   0   4      579.17      548.54     25.39 o 
  -8   0   4       72.64       73.86      7.01 o 
  -7   0   4       35.59       32.80      6.74 o 
  -6   0   4     7843.52     7803.24    100.92 o 
  -5   0   4      212.02      280.62     16.07 o 
  -4   0   4     1126.08     1372.89     22.42 o 
  -3   0   4      528.60      628.97      9.05 o 
  -2   0   4    31870.72    32155.08    326.39 o 
  -1   0   4     5186.16     5592.22    118.50 o 
   1   0   4      755.45      765.81     16.75 o 
   2   0   4    28865.67    27669.90    474.68 o 
   3   0   4     3064.01     3253.00     59.43 o 
   4   0   4     2931.66     3186.51     59.95 o 
   5   0   4     8366.33     8407.65    147.09 o 
   6   0   4     4349.56     4418.14     84.40 o 
   7   0   4     2634.36     2816.04     60.16 o 
   8   0   4        1.83       -1.69      7.06 o 
   9   0   4     1999.93     1959.83     49.52 o 
  10   0   4       15.44       -9.06      9.06 o 
  11   0   4       78.04       65.75     12.22 o 
  12   0   4       17.74       13.91     10.85 o 
  13   0   4      349.10      351.40     24.97 o 
 -12   1   4      187.40      217.58     22.34 o 
 -11   1   4      431.33      460.66     26.55 o 
 -10   1   4      276.43      252.67     19.70 o 
  -9   1   4       42.13       44.36     11.06 o 
  -8   1   4     2794.89     2888.43     66.49 o 
  -7   1   4      413.95      425.36     13.54 o 
  -6   1   4      121.93       99.38      6.69 o 
  -5   1   4       54.59       35.01      4.00 o 
  -4   1   4     4388.26     4150.29     44.48 o 
  -3   1   4     2141.98     2434.87     31.11 o 
  -2   1   4     7547.97     7718.63     77.82 o 
  -1   1   4    24780.95    25573.68    408.61 o 
   0   1   4     8689.39     9881.94    119.62 o 
   1   1   4       21.23       17.70      2.21 o 
   2   1   4       51.17       47.94      3.79 o 
   3   1   4       56.10       60.80      4.53 o 
   4   1   4     8667.52     8335.37    143.30 o 
   5   1   4     6838.90     7309.73    128.55 o 
   6   1   4       14.29        6.95      5.69 o 
   7   1   4     5788.63     5868.84    109.48 o 
   8   1   4      454.86      487.53     20.44 o 
   9   1   4     1378.87     1330.79     38.14 o 
  10   1   4       11.01        2.63      8.96 o 
  11   1   4     1048.52     1045.66     35.61 o 
  12   1   4        7.79        7.16     10.85 o 
 -12   2   4       71.65       79.45     16.12 o 
 -11   2   4       73.72       68.70     14.96 o 
 -10   2   4      359.97      364.68     23.50 o 
  -9   2   4     2246.34     2237.15     57.95 o 
  -8   2   4      926.79      932.60     31.93 o 
  -7   2   4      774.57      761.09     17.45 o 
  -6   2   4     3365.78     3397.90     48.58 o 
  -5   2   4      118.47       86.36      6.90 o 
  -4   2   4     1552.66     1458.90     21.09 o 
  -3   2   4     1588.88     1570.62     18.86 o 
  -2   2   4    66939.09    64047.93    635.39 o 
  -1   2   4     1041.91     1129.54     16.69 o 
   0   2   4     6927.25     7874.42    125.12 o 
   1   2   4      944.94     1009.10     20.23 o 
   2   2   4     1570.61     1593.94     26.61 o 
   3   2   4      429.81      437.27     11.59 o 
   4   2   4      269.85      336.23     11.27 o 
   5   2   4      360.28      308.73     12.75 o 
   6   2   4    10956.85    10970.71    189.66 o 
   7   2   4     1386.79     1310.45     33.72 o 
   8   2   4      367.56      360.04     18.02 o 
   9   2   4     1309.98     1315.30     37.30 o 
  10   2   4      513.81      550.96     24.97 o 
  11   2   4      393.41      367.94     22.44 o 
 -12   3   4        1.42       -4.74     11.06 o 
 -11   3   4     1056.07     1095.92     40.78 o 
 -10   3   4        3.03        6.74      9.27 o 
  -9   3   4       45.20       59.85     12.64 o 
  -8   3   4      106.16      114.11     13.91 o 
  -7   3   4     3423.18     3309.68     71.97 o 
  -6   3   4      159.59      150.18      8.07 o 
  -5   3   4     3445.64     3643.06     40.62 o 
  -4   3   4     5906.80     5966.68     62.25 o 
  -3   3   4     3575.13     3522.75     37.93 o 
  -2   3   4      737.44      682.61     12.21 o 
  -1   3   4      857.64      906.11     14.38 o 
   0   3   4    18817.38    18903.78    287.81 o 
   1   3   4      231.13      219.54     10.12 o 
   2   3   4      391.03      413.18      7.98 o 
   3   3   4        3.72       30.69      8.22 o 
   4   3   4    20094.58    20801.45    347.29 o 
   5   3   4     4274.00     4813.16     86.61 o 
   6   3   4       78.24       59.85      6.74 o 
   7   3   4      330.31      308.83     15.49 o 
   8   3   4     5119.73     5043.81     96.83 o 
   9   3   4      183.98      178.39     15.28 o 
  10   3   4       20.50        7.74     10.96 o 
 -12   4   4        0.64       -2.84     10.01 o 
 -11   4   4        0.04       11.70     10.75 o 
 -10   4   4        7.01       -1.69      9.27 o 
  -9   4   4     1836.05     1800.51     50.58 o 
  -8   4   4       18.28       15.70      9.06 o 
  -7   4   4       20.53       18.88      6.59 o 
  -6   4   4      591.11      559.31     14.40 o 
  -5   4   4     8825.03     8824.47     90.76 o 
  -4   4   4     5619.78     5457.39     57.52 o 
  -3   4   4      162.53      154.15      6.08 o 
  -2   4   4     4948.33     5050.93     64.29 o 
  -1   4   4     1760.35     1715.22     24.24 o 
   0   4   4     3710.65     4100.93     51.89 o 
   1   4   4    30690.02    32598.83    399.61 o 
   2   4   4    42517.02    43627.65   1566.96 o 
   3   4   4     7574.53     8215.15    100.85 o 
   4   4   4     8997.47     9222.16    113.57 o 
   5   4   4     1683.66     1863.81     28.46 o 
   6   4   4     5173.11     5231.45     69.39 o 
   7   4   4      118.76      115.86     23.23 o 
   8   4   4       67.51       73.26      7.37 o 
   9   4   4       42.65       30.45      8.85 o 
  10   4   4     1534.96     1540.78     45.83 o 
 -11   5   4      759.21      754.74     35.09 o 
 -10   5   4       58.08       38.04     12.85 o 
  -9   5   4        3.70       -7.06      8.22 o 
  -8   5   4      314.32      254.78     18.54 o 
  -7   5   4     5384.46     5332.18     73.92 o 
  -6   5   4       44.28       40.89      7.16 o 
  -5   5   4      250.00      249.37     14.37 o 
  -4   5   4      528.97      479.18     12.09 o 
  -3   5   4    14062.09    14424.75    175.28 o 
  -2   5   4     1169.50     1106.55     18.32 o 
  -1   5   4      547.36      614.27     11.50 o 
   0   5   4     5299.27     5553.45     69.24 o 
   1   5   4    25370.40    25461.38    312.98 o 
   2   5   4     6539.77     7650.57    103.10 o 
   3   5   4     5390.10     5625.19     70.52 o 
   4   5   4     8824.24     8977.75    110.56 o 
   5   5   4       66.23       66.47      5.04 o 
   6   5   4     1500.28     1497.12     27.50 o 
   7   5   4       67.47       53.93      5.72 o 
   8   5   4     6718.86     6864.39     91.15 o 
   9   5   4      141.65      160.26     16.23 o 
  10   5   4       66.90       36.14     10.54 o 
  11   5   4       18.24        8.22     10.12 o 
 -11   6   4       67.60       90.51     16.23 o 
 -10   6   4      118.88      101.68     15.91 o 
  -9   6   4     1463.33     1357.23     42.99 o 
  -8   6   4      353.91      370.37     21.28 o 
  -7   6   4       25.38       29.61      5.97 o 
  -6   6   4      179.55      190.21     11.22 o 
  -5   6   4     9835.24     9723.26    123.27 o 
  -4   6   4      470.16      424.52     11.61 o 
  -3   6   4      802.10      832.97     16.28 o 
  -2   6   4       26.72       22.02      4.64 o 
  -1   6   4    13193.43    13105.90    162.11 o 
   0   6   4      937.11      931.46     15.91 o 
   1   6   4     1643.82     1791.15     24.85 o 
   2   6   4     5213.02     5395.84    100.31 o 
   3   6   4     4014.44     4095.29     52.80 o 
   4   6   4       54.80       40.62      3.45 o 
   5   6   4      151.69      148.29      6.16 o 
   6   6   4     2704.32     2600.31     37.92 o 
   7   6   4     3112.90     3235.51     46.82 o 
   8   6   4      572.65      483.21     23.29 o 
   9   6   4       97.89      101.98      9.12 o 
  10   6   4     1415.42     1346.70     43.41 o 
  11   6   4        0.48       -5.37      8.53 o 
 -11   7   4       47.78       36.04     14.01 o 
 -10   7   4      304.63      332.75     22.97 o 
  -9   7   4       56.13       46.68     12.33 o 
  -8   7   4      199.83      164.06     15.81 o 
  -7   7   4     1906.86     1926.14     34.35 o 
  -6   7   4      120.18      135.30      9.12 o 
  -5   7   4       80.70       71.90      7.43 o 
  -4   7   4      580.67      520.74     14.59 o 
  -3   7   4    12020.46    12063.95    148.78 o 
  -2   7   4      544.74      594.44     12.94 o 
  -1   7   4     1055.57     1137.23     18.92 o 
   0   7   4     2216.68     2337.44     59.69 o 
   1   7   4     6394.08     6184.67    136.08 o 
   2   7   4      388.10      436.11     16.44 o 
   3   7   4     1278.66     1484.41     35.72 o 
   4   7   4     1456.17     1583.59     23.30 o 
   5   7   4     3945.00     3835.36     50.93 o 
   6   7   4      620.22      644.00     23.18 o 
   7   7   4       70.27       71.12     10.22 o 
   8   7   4     2034.01     1974.89     49.63 o 
   9   7   4     1322.12     1360.50     43.41 o 
  10   7   4      302.35      280.91     20.55 o 
  11   7   4       46.21       30.66     10.96 o 
  12   7   4      705.66      699.11     33.93 o 
 -11   8   4       11.12        2.21     11.59 o 
 -10   8   4      145.77      154.89     17.07 o 
  -9   8   4      614.97      520.72     26.66 o 
  -8   8   4     1242.85     1254.66     27.43 o 
  -7   8   4       18.00        7.82      5.40 o 
  -6   8   4      110.56      108.77      8.77 o 
  -5   8   4     2740.98     2582.35     55.90 o 
  -4   8   4     2005.41     1945.52     38.78 o 
  -3   8   4     1224.30     1181.73     21.56 o 
  -2   8   4     1008.19      938.72     17.73 o 
  -1   8   4    11574.16    11758.60    143.93 o 
   0   8   4      572.16      520.95     12.85 o 
   1   8   4        0.77       15.23      9.38 o 
   2   8   4      829.69      764.86     23.18 o 
   3   8   4    25095.31    26022.80    448.34 o 
   4   8   4      501.04      560.84     10.09 o 
   5   8   4       80.71       91.99      9.59 o 
   6   8   4     1568.80     1578.29     40.04 o 
   7   8   4     2440.75     2548.62     58.48 o 
   8   8   4      477.13      445.91     21.81 o 
   9   8   4      423.97      360.99     22.86 o 
  10   8   4      291.04      271.11     22.13 o 
  11   8   4      211.27      217.27     20.02 o 
  12   8   4      125.06      108.84     17.07 o 
 -11   9   4        0.51       -6.64     10.12 o 
 -10   9   4      839.80      917.64     36.98 o 
  -9   9   4      101.07       69.12     13.28 o 
  -8   9   4      272.86      254.45     13.25 o 
  -7   9   4      118.97      151.58     16.65 o 
  -6   9   4      535.57      551.61     16.31 o 
  -5   9   4      465.67      444.46     14.00 o 
  -4   9   4       99.67       76.08      7.01 o 
  -3   9   4     7113.52     6897.89     89.76 o 
  -2   9   4     6672.42     6610.55     85.33 o 
  -1   9   4      989.44      967.87     17.68 o 
   0   9   4      421.43      421.75      9.75 o 
   1   9   4     4031.60     4112.94     70.44 o 
   2   9   4       65.20       88.09      9.38 o 
   3   9   4      233.21      276.80     14.54 o 
   4   9   4       15.87        9.90      5.90 o 
   5   9   4    12886.10    12862.78    230.33 o 
   6   9   4       16.06       22.97      7.80 o 
   7   9   4       18.04        6.53      7.59 o 
   8   9   4      290.78      285.65     18.12 o 
   9   9   4     1536.00     1444.16     46.15 o 
  10   9   4       77.38       72.07     13.28 o 
  11   9   4        2.02       -9.17      9.17 o 
  12   9   4       82.61       63.75     15.81 o 
 -10  10   4        2.93       -4.85     10.54 o 
  -9  10   4        2.88       -5.69      9.80 o 
  -8  10   4     1039.83     1035.71     25.36 o 
  -7  10   4       78.31       55.78      7.85 o 
  -6  10   4      867.23      836.22     20.89 o 
  -5  10   4       95.01       88.97      7.85 o 
  -4  10   4     5610.28     5458.31     74.75 o 
  -3  10   4      638.46      687.71     16.41 o 
  -2  10   4      128.39      158.28      8.30 o 
  -1  10   4     2870.71     2813.61     41.46 o 
   0  10   4     3980.24     3962.12     52.86 o 
   1  10   4     1944.21     2006.59     28.55 o 
   2  10   4      247.03      267.42     14.33 o 
   3  10   4     9496.61     9220.46    168.69 o 
   4  10   4      492.38      479.53     19.81 o 
   5  10   4        2.46       -5.80      5.80 o 
   6  10   4       62.72       77.02      9.69 o 
   7  10   4     4577.21     4531.94     93.25 o 
   8  10   4        4.73        4.83      6.33 o 
   9  10   4        2.05       -1.79      9.17 o 
  10  10   4        1.05       -6.32     10.64 o 
  11  10   4      661.04      688.78     34.77 o 
  12  10   4       44.31       21.92     13.70 o 
 -10  11   4      244.81      285.76     22.23 o 
  -9  11   4       51.28       49.94     12.64 o 
  -8  11   4       13.83       10.91      6.91 o 
  -7  11   4      432.74      401.72     31.24 o 
  -6  11   4     3114.54     3004.15     48.64 o 
  -5  11   4      282.14      291.12     19.28 o 
  -4  11   4       23.85       28.02      5.85 o 
  -3  11   4      286.00      260.20     12.28 o 
  -2  11   4     5886.19     5566.22     74.39 o 
  -1  11   4       96.53      105.11      7.07 o 
   0  11   4      869.64      856.25     16.14 o 
   1  11   4     3680.87     3989.41     81.87 o 
   2  11   4     5084.32     4979.33     98.41 o 
   3  11   4      884.19      833.14     27.29 o 
   4  11   4       27.29       36.77      8.22 o 
   5  11   4     2756.69     2616.47     59.32 o 
   6  11   4      898.90      876.02     29.50 o 
   7  11   4        2.79        6.64      8.43 o 
   8  11   4      102.59       52.68     12.85 o 
   9  11   4     1498.61     1438.79     47.63 o 
  10  11   4      127.27      116.43     15.81 o 
  11  11   4       51.65       45.52     13.17 o 
  12  11   4        4.27        8.22     12.85 o 
 -10  12   4        2.49       17.60     12.33 o 
  -9  12   4      103.99       73.02     13.80 o 
  -8  12   4      903.19      907.99     24.43 o 
  -7  12   4      386.59      395.41     16.07 o 
  -6  12   4      138.06      119.23      9.98 o 
  -5  12   4      160.77      135.57     11.49 o 
  -4  12   4     4517.73     4231.74     61.55 o 
  -3  12   4        1.34       -4.53      4.53 o 
  -2  12   4      145.18      136.29      8.33 o 
  -1  12   4      102.30       89.31      8.01 o 
   0  12   4    10536.83    10407.63    191.35 o 
   1  12   4      221.84      228.22     15.28 o 
   2  12   4      380.93      386.06     18.65 o 
   3  12   4     2453.94     2396.99     55.63 o 
   4  12   4     2195.39     2178.15     52.05 o 
   5  12   4      273.50      274.69     16.33 o 
   6  12   4      253.97      274.38     17.70 o 
   7  12   4     1765.76     1663.27     33.46 o 
   8  12   4      498.95      467.62     27.40 o 
   9  12   4       74.25       48.57     12.75 o 
  10  12   4       58.70       61.64     13.91 o 
  11  12   4      625.54      647.37     35.19 o 
  -9  13   4      217.80      245.40     20.86 o 
  -8  13   4       94.88      101.80     10.53 o 
  -7  13   4      165.00      158.22     16.65 o 
  -6  13   4      668.14      645.60     19.30 o 
  -5  13   4      245.66      245.99     12.16 o 
  -4  13   4        0.29       -0.59      5.74 o 
  -3  13   4       38.32       34.19      8.59 o 
  -2  13   4     3321.83     3265.63     68.28 o 
  -1  13   4     1607.58     1533.82     26.75 o 
   0  13   4      521.40      470.89     21.49 o 
   1  13   4       23.69       21.81      8.43 o 
   2  13   4     7086.71     6978.88    134.76 o 
   3  13   4      354.30      324.85     17.91 o 
   4  13   4      874.36      877.18     30.03 o 
   5  13   4      107.24      135.61     14.86 o 
   6  13   4     3335.30     3172.88     51.90 o 
   7  13   4      149.24      154.27     11.75 o 
   8  13   4      206.79      196.30     19.49 o 
   9  13   4      610.28      640.95     32.87 o 
  10  13   4      204.66      191.56     21.60 o 
  11  13   4      125.73       99.99     17.17 o 
  -9  14   4       80.17       79.80     10.47 o 
  -8  14   4      213.17      230.69     29.13 o 
  -7  14   4      559.85      526.47     18.92 o 
  -6  14   4        1.40       -5.71      5.71 o 
  -5  14   4      178.68      147.70     11.33 o 
  -4  14   4      854.06      838.25     20.90 o 
  -3  14   4     1476.84     1346.57     26.79 o 
  -2  14   4      182.05      190.93     10.52 o 
  -1  14   4       51.63       38.25      9.80 o 
   0  14   4     3927.25     3910.41     57.71 o 
   1  14   4      106.56       88.72     12.54 o 
   2  14   4       17.37       23.29      9.69 o 
   3  14   4      125.15      125.91     14.12 o 
   4  14   4     2093.20     2011.06     36.61 o 
   5  14   4       10.02       12.89     11.43 o 
   6  14   4      161.51      176.76     12.17 o 
   7  14   4      159.75      129.49     11.27 o 
   8  14   4     1742.95     1782.39     55.21 o 
   9  14   4      150.54      119.06     16.96 o 
  10  14   4       29.71        6.74     11.91 o 
  -9  15   4      289.33      287.40     16.76 o 
  -8  15   4       27.69       29.17      8.31 o 
  -7  15   4       72.30       65.21      9.49 o 
  -6  15   4      273.49      261.21     24.97 o 
  -5  15   4      768.56      836.60     22.34 o 
  -4  15   4      422.32      432.62     15.59 o 
  -3  15   4       11.21       -0.72      5.47 o 
  -2  15   4     1874.29     1765.53     49.52 o 
  -1  15   4     1551.80     1601.37     45.83 o 
   0  15   4       39.59       29.61      9.80 o 
   1  15   4      158.02      118.24     31.35 o 
   2  15   4     5587.51     5650.08     80.72 o 
   3  15   4      298.57      253.07     12.78 o 
   4  15   4       24.45       16.01      6.11 o 
   5  15   4      281.33      269.45     13.65 o 
   6  15   4     3640.56     3443.94     56.79 o 
   7  15   4        0.96       -4.43      9.27 o 
   8  15   4       18.62       -0.63     11.27 o 
   9  15   4       42.65       27.71     12.96 o 
  10  15   4      367.00      395.34     29.19 o 
  -9  16   4        7.01        2.42     12.01 o 
  -8  16   4       24.40       22.42      9.26 o 
  -7  16   4      563.53      524.33     19.36 o 
  -6  16   4       11.94       -0.97      7.07 o 
  -5  16   4      117.05       96.15     20.86 o 
  -4  16   4        5.44       -3.20      6.25 o 
  -3  16   4     2582.63     2507.95     65.22 o 
  -2  16   4      230.71      222.32     18.65 o 
  -1  16   4     1204.33     1162.94     38.88 o 
   0  16   4     1141.47     1178.85     39.20 o 
   1  16   4     1134.34     1171.12     25.64 o 
   2  16   4        0.11       -4.63      5.07 o 
   3  16   4      321.86      264.91     12.80 o 
   4  16   4     1493.11     1447.55     30.76 o 
   5  16   4      938.83      859.10     40.57 o 
   6  16   4       84.25       62.45      8.98 o 
   7  16   4       78.47       40.14     12.12 o 
   8  16   4      947.64      997.61     41.73 o 
   9  16   4        4.40       -8.64     10.43 o 
  -8  17   4       31.92       46.53      9.72 o 
  -7  17   4        9.23       -1.92      7.16 o 
  -6  17   4        1.06        0.62      7.09 o 
  -5  17   4     1024.31     1151.03     42.46 o 
  -4  17   4        2.64       -0.84     10.64 o 
  -3  17   4      330.75      329.06     23.60 o 
  -2  17   4       42.48       33.61     11.91 o 
  -1  17   4      836.67      839.25     33.72 o 
   0  17   4       63.64       51.00     11.70 o 
   1  17   4      348.04      338.02     21.60 o 
   2  17   4      222.79      190.44     11.98 o 
   3  17   4     1468.87     1510.69     31.55 o 
   4  17   4       19.85        5.96      6.58 o 
   5  17   4       34.39       23.69      7.71 o 
   6  17   4      658.29      711.17     22.23 o 
   7  17   4       94.75       86.82     16.23 o 
   8  17   4       82.32       85.03     15.17 o 
   9  17   4       23.79        1.58     12.54 o 
  -8  18   4      144.45      153.41     18.33 o 
  -7  18   4      359.54      397.34     28.87 o 
  -6  18   4       29.01       27.18     14.44 o 
  -5  18   4        0.18        2.63     11.91 o 
  -4  18   4       10.08       -1.48     10.22 o 
  -3  18   4     1186.94     1253.87     44.68 o 
  -2  18   4       32.39       32.24     11.80 o 
  -1  18   4      369.26      344.55     23.08 o 
   0  18   4      101.72      123.38     16.44 o 
   1  18   4     1444.55     1467.66     45.83 o 
   2  18   4        0.03       -5.78      5.78 o 
   3  18   4       21.54       14.80      7.07 o 
   4  18   4      261.82      268.82     17.70 o 
   5  18   4      980.32      996.63     26.70 o 
   6  18   4       27.30       16.25      8.00 o 
   7  18   4       98.20       71.44     14.33 o 
   8  18   4      189.26      169.01     19.07 o 
  -6  19   4      102.06       92.93     17.81 o 
  -5  19   4      572.45      616.61     32.77 o 
  -4  19   4      155.93      133.82     18.65 o 
  -3  19   4        6.13       10.01     12.01 o 
  -2  19   4      115.54      122.44     17.49 o 
  -1  19   4      894.82      904.47     36.98 o 
   0  19   4      157.75      164.16     18.54 o 
   1  19   4      119.21      118.64     15.38 o 
   2  19   4       19.44        6.74     11.59 o 
   3  19   4     1498.05     1486.35     42.83 o 
   4  19   4        4.40       -6.96      6.96 o 
   5  19   4      131.79       98.32     10.88 o 
   6  19   4       41.98       44.25     14.01 o 
   7  19   4      535.55      559.39     31.29 o 
   8  19   4       10.47      -10.96     10.96 o 
  -5  20   4        2.33       -1.26     13.59 o 
  -4  20   4      236.72      236.97     24.55 o 
  -3  20   4      361.43      388.80     28.34 o 
  -2  20   4      404.21      390.28     26.76 o 
  -1  20   4        0.32       -2.53     10.96 o 
   0  20   4      314.34      300.61     23.81 o 
   1  20   4      866.22      916.06     38.14 o 
   2  20   4       18.53       12.64     12.54 o 
   3  20   4       12.48       -8.11     10.22 o 
   4  20   4       32.80       12.98      8.12 o 
   5  20   4      561.53      551.47     20.74 o 
   6  20   4        0.27       -2.21     10.43 o 
   7  20   4       72.82       78.81     16.12 o 
  -4  21   4      330.84      390.38     28.34 o 
  -3  21   4       25.87       34.77     14.01 o 
  -2  21   4      265.25      280.59     25.92 o 
  -1  21   4      504.83      538.00     31.08 o 
   0  21   4      310.91      313.26     24.66 o 
   1  21   4       28.69       31.72     13.28 o 
   2  21   4      124.40      126.65     18.12 o 
   3  21   4      580.63      628.09     32.56 o 
   4  21   4       77.77       67.72     10.50 o 
   5  21   4       12.73        5.48      8.48 o 
   6  21   4        1.41        3.79     10.96 o 
  -3  22   4        0.52      -11.91     12.01 o 
  -2  22   4      511.89      570.04     32.98 o 
  -1  22   4        6.58       -1.05     13.17 o 
   0  22   4       93.07       90.62     17.91 o 
   1  22   4      261.12      313.99     26.87 o 
   2  22   4      173.34      182.92     20.86 o 
   3  22   4       10.90        8.11     13.17 o 
   4  22   4      157.42      163.00     18.54 o 
   5  22   4      321.15      338.33     26.34 o 
   6  22   4       99.46      115.90     18.54 o 
  -1  23   4        0.99        4.53     14.22 o 
   0  23   4      303.55      356.98     28.55 o 
   1  23   4        0.13       -1.90     12.22 o 
   2  23   4      171.04      173.12     20.55 o 
   3  23   4        8.99        8.43     14.01 o 
   4  23   4      348.91      377.32     28.34 o 
   3  24   4       11.06       14.75     15.38 o 
   4  24   4       23.17       28.98     15.49 o 
   0 -23   5      244.33      297.45     26.03 o 
   1 -23   5       44.96       30.35     14.12 o 
   0 -22   5      283.49      321.69     25.92 o 
   1 -22   5        0.02        7.80     13.59 o 
   2 -22   5      462.64      451.92     29.29 o 
  -5 -21   5       34.52       32.77     13.80 o 
  -4 -21   5        1.21       -6.11     10.12 o 
   0 -21   5      104.15      112.85     16.96 o 
   1 -21   5      328.16      357.72     25.18 o 
   2 -21   5      373.62      444.23     29.40 o 
   3 -21   5       25.99       33.09     14.96 o 
   4 -21   5      154.19      165.22     21.07 o 
  -6 -20   5        4.14       -0.32     12.33 o 
  -5 -20   5      503.04      498.60     29.40 o 
  -4 -20   5        1.92      -10.22     10.22 o 
  -3 -20   5      121.58      134.34     16.65 o 
  -1 -20   5      937.10     1010.15     38.46 o 
   0 -20   5      142.27      119.17     16.65 o 
   1 -20   5      114.57      129.07     17.49 o 
   2 -20   5       41.10       32.98     14.22 o 
   3 -20   5      562.62      564.13     32.03 o 
   4 -20   5       62.26       50.05     14.01 o 
   5 -20   5       49.35       53.21     16.02 o 
  -6 -19   5       70.21       69.54     15.91 o 
  -5 -19   5      151.68      143.72     17.07 o 
  -4 -19   5        0.02        1.79     10.12 o 
  -3 -19   5     1111.69     1169.47     40.99 o 
  -2 -19   5      134.03      128.23     15.49 o 
  -1 -19   5      313.25      313.78     22.44 o 
   0 -19   5       59.66       40.04     12.01 o 
   1 -19   5     1177.94     1295.07     44.46 o 
   2 -19   5      182.60      199.78     21.07 o 
   3 -19   5      248.32      232.02     22.44 o 
   4 -19   5       98.68       88.30     15.17 o 
   5 -19   5      562.85      547.92     20.58 o 
   6 -19   5      210.05      249.57     25.45 o 
   7 -19   5        6.67        8.75     11.70 o 
  -7 -18   5      104.74      112.85     17.60 o 
  -6 -18   5        1.59       -9.48     10.54 o 
  -5 -18   5      160.87      185.97     19.39 o 
  -4 -18   5     1055.17     1025.85     38.78 o 
  -3 -18   5      587.00      552.02     26.97 o 
  -2 -18   5       51.69       50.05     10.96 o 
  -1 -18   5      953.28      978.44     35.72 o 
   0 -18   5      197.04      218.85     20.02 o 
   1 -18   5      534.66      561.50     28.55 o 
   2 -18   5        5.93       -4.11     10.85 o 
   3 -18   5     1573.28     1549.84     49.31 o 
   4 -18   5       19.72       12.91      6.95 o 
   5 -18   5      171.94      192.09     16.54 o 
   6 -18   5       14.01        9.54      8.01 o 
   7 -18   5      366.84      400.99     20.76 o 
  -8 -17   5        2.85        1.37     11.49 o 
  -7 -17   5       38.42       52.79     14.01 o 
  -6 -17   5     1134.69     1139.12     42.99 o 
  -5 -17   5      127.54      116.01     15.49 o 
  -4 -17   5       19.45       17.07     10.33 o 
  -3 -17   5      433.17      459.93     24.45 o 
  -2 -17   5     1535.06     1532.52     31.55 o 
  -1 -17   5      435.60      468.25     16.79 o 
   0 -17   5       69.54       52.89     12.01 o 
   1 -17   5      770.88      824.50     32.66 o 
   2 -17   5      286.51      291.51     13.78 o 
   3 -17   5      492.42      442.80     16.70 o 
   4 -17   5       43.80       46.39      8.53 o 
   5 -17   5     1104.99     1059.37     27.16 o 
   6 -17   5       50.52       41.69      9.06 o 
   7 -17   5       30.60       20.75      8.75 o 
   8 -17   5       28.32       31.82     13.38 o 
  -8 -16   5      860.07      870.02     39.51 o 
  -7 -16   5        8.79        1.58     10.85 o 
  -6 -16   5       28.65       29.71     11.59 o 
  -5 -16   5       78.41       60.69     12.75 o 
  -4 -16   5     1545.59     1590.30     48.36 o 
  -3 -16   5      493.82      455.08     23.50 o 
  -2 -16   5        6.01        7.03      5.85 o 
  -1 -16   5      272.16      300.84     19.60 o 
   0 -16   5     1556.32     1605.06     45.52 o 
   1 -16   5       74.37       76.21      7.93 o 
   2 -16   5      169.10      147.36     10.59 o 
   3 -16   5      946.96      881.85     31.98 o 
   4 -16   5      403.07      367.94     15.26 o 
   5 -16   5      331.09      294.16     14.45 o 
   6 -16   5        3.86        4.91      7.42 o 
   7 -16   5      490.23      524.87     19.95 o 
   8 -16   5        8.79        3.29      7.41 o 
  -9 -15   5       80.04       71.12     15.59 o 
  -8 -15   5       95.32       70.60     14.54 o 
  -7 -15   5       17.06       10.33     10.54 o 
  -6 -15   5     1804.23     1812.63     54.90 o 
  -5 -15   5       33.18       28.24     10.43 o 
  -4 -15   5      164.30      131.92     15.07 o 
  -3 -15   5       46.42       34.03      9.90 o 
  -2 -15   5     2038.88     2050.35     36.59 o 
  -1 -15   5      273.35      240.71     11.76 o 
   0 -15   5       50.75       33.37      5.01 o 
   1 -15   5     1744.87     1797.04     32.96 o 
   2 -15   5     1389.42     1372.10     27.96 o 
   3 -15   5      837.26      811.82     36.40 o 
   4 -15   5       18.80       -0.28      6.44 o 
   5 -15   5      591.71      559.18     18.76 o 
   6 -15   5      448.54      446.08     24.66 o 
   7 -15   5      347.27      342.39     16.62 o 
   8 -15   5        0.01       -6.67      6.67 o 
   9 -15   5      290.63      282.49     22.55 o 
  -9 -14   5       51.50       50.47     13.91 o 
  -8 -14   5      679.26      673.61     33.30 o 
  -7 -14   5      333.52      313.78     23.29 o 
  -6 -14   5      209.92      216.42     18.76 o 
  -5 -14   5        7.90       -4.11      8.22 o 
  -4 -14   5     2947.50     3061.02     72.91 o 
  -3 -14   5      772.82      746.00     28.66 o 
  -2 -14   5      327.73      351.02     26.97 o 
  -1 -14   5      141.17      126.35      7.61 o 
   0 -14   5     5275.43     5279.98     60.15 o 
   1 -14   5      289.12      283.14     10.20 o 
   2 -14   5       10.29       -0.31      5.34 o 
   3 -14   5      323.59      321.28     13.97 o 
   4 -14   5     3199.94     3000.57     49.08 o 
   5 -14   5      273.38      278.62     16.07 o 
   6 -14   5        4.06        7.25      6.69 o 
   7 -14   5      654.10      591.63     20.33 o 
   8 -14   5      436.30      437.80     26.03 o 
   9 -14   5      169.68      182.50     19.28 o 
 -10 -13   5       15.71       36.35     15.28 o 
  -9 -13   5      637.73      652.33     34.24 o 
  -8 -13   5      247.53      249.40     21.39 o 
  -7 -13   5      195.53      194.93     18.76 o 
  -6 -13   5      624.22      615.03     28.55 o 
  -5 -13   5     1299.71     1343.43     42.36 o 
  -4 -13   5      617.15      562.98     24.87 o 
  -3 -13   5       24.13       17.49      7.48 o 
  -2 -13   5     2752.74     2761.49     41.14 o 
  -1 -13   5       30.55       29.36      4.73 o 
   0 -13   5      481.00      444.52     11.32 o 
   1 -13   5      193.84      177.18      7.95 o 
   2 -13   5     4493.38     4323.96     62.47 o 
   3 -13   5       20.91       28.80      6.15 o 
   4 -13   5       58.24       61.13      7.33 o 
   5 -13   5      165.29      175.99     11.45 o 
   6 -13   5     2703.50     2606.76     67.65 o 
   7 -13   5      601.92      584.34     20.70 o 
   8 -13   5        4.06        9.80     10.54 o 
   9 -13   5       73.57       69.23     13.91 o 
 -10 -12   5       12.54       11.06     12.01 o 
  -9 -12   5        1.05       15.17     11.06 o 
  -8 -12   5        5.35       -5.37      9.48 o 
  -7 -12   5     1710.64     1793.03     53.21 o 
  -6 -12   5      164.57      152.99     16.02 o 
  -5 -12   5      133.93      156.68     15.49 o 
  -3 -12   5     1314.61     1373.73     23.31 o 
  -2 -12   5     1826.60     1823.69     25.42 o 
  -1 -12   5       11.06       13.83      4.17 o 
   0 -12   5     3026.49     3051.50     37.32 o 
   1 -12   5      474.73      486.20     11.20 o 
   2 -12   5      865.85      839.85     15.11 o 
   3 -12   5      214.10      176.45     10.35 o 
   4 -12   5     6121.08     5859.56     84.98 o 
   5 -12   5        8.05       13.18      6.33 o 
   6 -12   5      169.54      187.91     12.29 o 
   7 -12   5       29.16       25.58      7.57 o 
   8 -12   5     1219.50     1269.99     42.15 o 
   9 -12   5       95.19      103.15     15.59 o 
  10 -12   5        0.05        1.48     10.54 o 
 -11 -11   5      101.83      131.60     19.28 o 
 -10 -11   5       29.47       36.67     14.12 o 
  -9 -11   5     1162.82     1177.58     44.04 o 
  -8 -11   5       46.30       41.83     12.75 o 
  -7 -11   5      265.78      232.97     18.76 o 
  -6 -11   5       27.85       18.65     10.12 o 
  -5 -11   5     9654.72     9493.87    123.65 o 
  -4 -11   5      890.90      934.80     21.65 o 
  -3 -11   5       18.56       22.63      3.58 o 
  -2 -11   5     1829.56     1702.75     23.61 o 
  -1 -11   5     5120.27     5013.28     55.84 o 
   0 -11   5      407.19      380.26     10.95 o 
   1 -11   5      277.17      263.06      8.15 o 
   2 -11   5     4177.82     4005.66     46.09 o 
   3 -11   5     1695.14     1593.77     29.02 o 
   4 -11   5     3564.93     3450.23     52.65 o 
   5 -11   5       81.57       89.91      8.52 o 
   6 -11   5     2158.99     2137.53     38.75 o 
   7 -11   5      120.66      116.04     10.05 o 
   8 -11   5      217.45      221.80     19.28 o 
   9 -11   5        0.13       -2.95     10.64 o 
  10 -11   5      680.32      720.29     33.61 o 
 -11 -10   5      507.85      560.13     32.98 o 
 -10 -10   5      117.12      115.48     17.39 o 
  -9 -10   5       83.66       66.80     13.49 o 
  -8 -10   5      295.32      293.55     21.07 o 
  -7 -10   5     1268.39     1236.90     40.88 o 
  -6 -10   5      358.98      348.30     13.36 o 
  -5 -10   5        3.13       15.91     14.33 o 
  -4 -10   5       23.16       31.20      6.74 o 
  -3 -10   5     5314.33     5286.86     76.36 o 
  -2 -10   5      120.90      136.13      6.61 o 
  -1 -10   5      512.16      488.35     10.51 o 
   0 -10   5     1854.60     1839.20     24.37 o 
   1 -10   5     9006.37     9081.94     94.37 o 
   2 -10   5     1904.43     1912.35     25.28 o 
   3 -10   5        7.25       10.95      4.29 o 
   4 -10   5     2877.60     2711.62     43.07 o 
   5 -10   5     1543.05     1501.00     29.22 o 
   6 -10   5       99.18       71.50     12.06 o 
   7 -10   5       82.35       91.56     12.33 o 
   8 -10   5     1077.13     1112.15     37.62 o 
   9 -10   5       26.89        8.85     11.06 o 
  10 -10   5       81.86      103.89     16.33 o 
  11 -10   5        0.41       -1.58     11.80 o 
 -11  -9   5      172.39      152.78     18.33 o 
 -10  -9   5      210.20      212.63     21.49 o 
  -9  -9   5      921.44      930.50     36.67 o 
  -8  -9   5      278.05      268.26     20.02 o 
  -7  -9   5      332.21      319.93     13.59 o 
  -6  -9   5      140.02      116.08      8.34 o 
  -5  -9   5     7937.87     7895.61    104.02 o 
  -4  -9   5       36.76       32.90      5.85 o 
  -3  -9   5       27.93       34.39      5.13 o 
  -2  -9   5      295.52      329.39      8.41 o 
  -1  -9   5    13504.31    13845.30    139.65 o 
   0  -9   5       61.27       68.37      4.23 o 
   1  -9   5        1.40       -0.16      2.39 o 
   2  -9   5      361.86      337.26     10.72 o 
   3  -9   5     6027.06     5810.18     77.92 o 
   4  -9   5     1337.50     1309.37     35.03 o 
   5  -9   5      202.35      202.60     10.21 o 
   6  -9   5      749.23      793.59     25.34 o 
   7  -9   5     1744.55     1730.65     46.99 o 
   8  -9   5      841.28      851.37     31.93 o 
   9  -9   5        0.13       -2.74      8.96 o 
  10  -9   5      712.64      780.14     33.72 o 
  11  -9   5        1.00      -10.33     10.33 o 
 -11  -8   5       62.01       70.91     15.70 o 
 -10  -8   5      697.55      728.19     32.87 o 
  -9  -8   5       27.20       18.23     11.06 o 
  -8  -8   5      157.60      145.09     10.61 o 
  -7  -8   5     1581.22     1621.47     31.14 o 
  -6  -8   5      428.96      403.57     13.67 o 
  -5  -8   5      886.75      873.95     19.59 o 
  -4  -8   5      953.78      988.75     20.20 o 
  -3  -8   5     9513.02     9314.97    206.62 o 
  -2  -8   5      342.02      341.01      8.09 o 
  -1  -8   5     2158.59     2284.25     33.25 o 
   0  -8   5     2372.46     2562.60     30.55 o 
   1  -8   5    17354.49    17820.91    177.33 o 
   2  -8   5     1191.65     1130.02     20.73 o 
   3  -8   5        1.04        8.28      6.37 o 
   4  -8   5       31.36       26.69      5.13 o 
   5  -8   5     8118.34     7923.70    104.37 o 
   6  -8   5        1.30       -0.42      6.53 o 
   7  -8   5      296.77      254.04     17.07 o 
   8  -8   5      550.20      590.58     26.76 o 
   9  -8   5      730.46      768.86     31.82 o 
  10  -8   5      250.71      235.92     20.02 o 
  11  -8   5       18.63       28.77     13.59 o 
 -11  -7   5        2.21       -0.84     10.01 o 
 -10  -7   5       37.21       11.17     10.01 o 
  -9  -7   5      254.96      290.35     16.02 o 
  -8  -7   5     1371.58     1335.79     64.06 o 
  -7  -7   5      695.54      722.91     19.15 o 
  -6  -7   5      295.36      293.45     12.01 o 
  -5  -7   5     3353.20     3244.85     48.29 o 
  -4  -7   5     5542.32     5524.53     74.45 o 
  -3  -7   5      258.09      284.91      6.89 o 
  -2  -7   5     2341.55     2484.28     29.25 o 
  -1  -7   5    14457.22    14947.26    149.28 o 
   0  -7   5     1739.19     1834.34     22.91 o 
   1  -7   5     2336.37     2584.55     33.90 o 
   2  -7   5     1015.33     1212.96     21.38 o 
   3  -7   5     9500.19     9512.75    119.95 o 
   4  -7   5     1079.31     1098.14     31.61 o 
   5  -7   5      516.68      564.48     17.49 o 
   6  -7   5      112.31       94.20     10.64 o 
   7  -7   5     3128.98     3136.99     69.44 o 
   8  -7   5      488.67      479.00     23.29 o 
   9  -7   5       32.11       33.19     10.43 o 
  10  -7   5      136.35      143.30     16.75 o 
  11  -7   5      582.44      616.82     32.03 o 
 -11  -6   5        5.56        2.32     10.75 o 
 -10  -6   5     1681.55     1639.46     34.32 o 
  -9  -6   5        0.33       -0.60      5.70 o 
  -8  -6   5       81.25       82.32      8.08 o 
  -7  -6   5       14.38       19.38      7.32 o 
  -6  -6   5     5086.02     5033.66     70.42 o 
  -5  -6   5       53.44       53.57     13.22 o 
  -4  -6   5     3261.22     3300.29     47.63 o 
  -3  -6   5     8401.57     8996.78     92.02 o 
  -2  -6   5     7902.16     7705.97     79.28 o 
  -1  -6   5     8455.04     9547.81     96.98 o 
   0  -6   5     3810.51     3806.75     41.58 o 
   1  -6   5    21376.36    21315.52    209.99 o 
   2  -6   5     4345.21     4211.62     68.01 o 
   3  -6   5      985.34     1158.93     27.24 o 
   4  -6   5       90.30       94.55      6.78 o 
   5  -6   5    10952.39    10723.31    189.24 o 
   6  -6   5      283.40      317.58     17.39 o 
   7  -6   5       21.57       16.02      7.48 o 
   8  -6   5      189.85      151.20     15.91 o 
   9  -6   5     1575.45     1577.55     45.73 o 
  10  -6   5       22.79       21.18     11.06 o 
  11  -6   5        7.51        5.37     11.59 o 
  12  -6   5       21.99       25.18     13.80 o 
 -11  -5   5       55.07       44.99     12.54 o 
 -10  -5   5       46.68       62.28      8.83 o 
  -9  -5   5       49.70       35.74      7.71 o 
  -8  -5   5     3111.61     3099.48     61.85 o 
  -7  -5   5       17.12       21.28      9.43 o 
  -6  -5   5       47.80       38.13      5.65 o 
  -5  -5   5     1605.09     1583.33     27.58 o 
  -4  -5   5    15022.54    15396.12    189.42 o 
  -3  -5   5     1426.19     1269.88     16.37 o 
  -2  -5   5      140.34      154.41     13.47 o 
  -1  -5   5      299.43      381.62      8.72 o 
   0  -5   5     7107.78     7470.55     76.43 o 
   1  -5   5      255.20      207.43      5.49 o 
   2  -5   5     9735.07    10074.33    124.35 o 
   3  -5   5    14870.70    15055.04    183.41 o 
   4  -5   5     2961.77     2784.85     56.79 o 
   5  -5   5      525.70      509.55     18.97 o 
   6  -5   5        2.25       13.80      6.43 o 
   7  -5   5     1187.19     1071.48     32.14 o 
   8  -5   5       39.29       29.10      6.78 o 
   9  -5   5      572.90      543.50     18.03 o 
  10  -5   5       14.55        8.69      7.64 o 
  11  -5   5      966.07     1090.02     40.67 o 
  12  -5   5        5.27       -9.27     12.96 o 
 -12  -4   5       47.88       54.69     14.33 o 
 -11  -4   5      134.42      133.08     16.44 o 
 -10  -4   5      845.48      859.29     23.42 o 
  -9  -4   5      148.42      147.40     12.28 o 
  -8  -4   5       35.24       36.86      7.74 o 
  -7  -4   5      487.01      494.11     15.61 o 
  -6  -4   5     9885.71     9793.31    144.62 o 
  -5  -4   5       67.68       53.80      6.37 o 
  -4  -4   5      188.18      184.74     11.75 o 
  -3  -4   5       69.31       73.67      6.27 o 
  -2  -4   5     8366.13     8165.17     93.14 o 
  -1  -4   5      233.11      283.38      5.90 o 
   0  -4   5     2065.47     2144.07     24.72 o 
   1  -4   5     1083.16      987.64     21.55 o 
   2  -4   5     8981.36     9046.81    155.94 o 
   3  -4   5      821.73      814.91     21.81 o 
   4  -4   5      526.97      550.54     17.91 o 
   5  -4   5     5866.36     6228.98    114.43 o 
   6  -4   5     2462.93     2437.03     53.74 o 
   7  -4   5      725.40      689.04     17.69 o 
   8  -4   5      563.36      542.64     23.39 o 
   9  -4   5     2541.73     2573.48     62.38 o 
  10  -4   5      271.09      243.82     19.18 o 
  11  -4   5       17.74       28.48      8.12 o 
  12  -4   5       38.28       40.25     14.33 o 
 -12  -3   5      109.08      106.32     16.75 o 
 -11  -3   5      346.65      357.72     24.13 o 
 -10  -3   5       90.96       87.24     14.12 o 
  -9  -3   5       94.97       96.03      8.74 o 
  -8  -3   5     1704.42     1645.87     31.32 o 
  -7  -3   5     3187.65     3185.42     77.44 o 
  -6  -3   5      285.41      269.49     10.62 o 
  -5  -3   5       45.15       32.07      4.68 o 
  -4  -3   5    11687.17    11460.00    142.65 o 
  -3  -3   5     6791.35     7437.51     94.48 o 
  -2  -3   5     1840.40     2054.49     30.43 o 
  -1  -3   5     1373.41     1568.49     23.95 o 
   0  -3   5    50197.23    47791.02   3000.11 o 
   1  -3   5     4709.74     4865.85     86.72 o 
   2  -3   5       22.94        0.21      3.06 o 
   3  -3   5     5235.14     5332.83     95.88 o 
   4  -3   5     6552.95     6581.96    117.80 o 
   5  -3   5     1033.12     1014.79     27.29 o 
   6  -3   5      217.87      242.23     16.17 o 
   7  -3   5     1062.47     1083.28     32.14 o 
   8  -3   5      587.50      603.44     24.76 o 
   9  -3   5      645.78      642.11     26.55 o 
  10  -3   5       50.57       36.56     11.70 o 
  11  -3   5     1299.20     1203.08     40.67 o 
  12  -3   5      111.44      124.53     12.52 o 
 -12  -2   5       36.34       44.25     13.91 o 
 -11  -2   5      174.96      182.28     20.13 o 
 -10  -2   5       23.32       20.34     11.17 o 
  -9  -2   5     1160.93     1191.73     26.59 o 
  -8  -2   5      311.88      299.46     12.46 o 
  -7  -2   5      775.79      772.70     18.64 o 
  -6  -2   5     3878.46     3886.83     55.77 o 
  -5  -2   5      844.78      811.72     18.02 o 
  -4  -2   5      123.77      129.85      6.59 o 
  -3  -2   5     4624.01     4718.92     62.27 o 
  -2  -2   5     4671.11     4881.87     63.42 o 
  -1  -2   5      719.67      760.13     34.30 o 
   0  -2   5      670.90      815.54     20.34 o 
   1  -2   5     1694.90     1965.83     38.67 o 
   2  -2   5    18617.29    18365.68    306.51 o 
   3  -2   5     2576.76     2727.00     52.58 o 
   4  -2   5      241.44      304.19     12.64 o 
   5  -2   5       41.35       32.03      6.01 o 
   6  -2   5     8611.07     8664.39    109.37 o 
   7  -2   5      522.81      516.72     21.49 o 
   8  -2   5     2299.92     2243.05     53.32 o 
   9  -2   5     1032.32     1066.31     34.67 o 
  10  -2   5      729.40      710.91     28.98 o 
  11  -2   5      314.12      349.29     22.76 o 
  12  -2   5      100.50      107.68     11.13 o 
  13  -2   5      127.49      133.29     19.49 o 
 -12  -1   5        6.69        8.22     12.54 o 
 -11  -1   5     1114.90     1206.35     43.20 o 
 -10  -1   5       37.91       36.14     11.38 o 
  -9  -1   5      366.72      350.24     21.18 o 
  -8  -1   5      641.89      604.65     17.21 o 
  -7  -1   5     5423.34     5433.00     75.18 o 
  -6  -1   5       36.05       42.86      5.37 o 
  -5  -1   5     1578.81     1572.32     26.59 o 
  -4  -1   5      339.24      274.13     11.64 o 
  -3  -1   5    13725.30    14444.23    176.14 o 
  -2  -1   5      903.17      939.16     12.13 o 
  -1  -1   5     1605.72     1728.45     38.14 o 
   1  -1   5     2863.93     3030.35     55.74 o 
   2  -1   5     2605.45     2606.57     48.89 o 
   3  -1   5     3793.76     4039.24     73.44 o 
   4  -1   5    24377.31    25371.01    422.10 o 
   5  -1   5      207.69      165.22     10.96 o 
   6  -1   5      134.19      157.21     11.59 o 
   7  -1   5     1353.54     1307.39     34.88 o 
   8  -1   5     6309.25     6116.55    116.85 o 
   9  -1   5      436.69      465.51     22.86 o 
  10  -1   5       27.35       21.81     10.22 o 
  11  -1   5      196.28      192.29     19.28 o 
  12  -1   5      648.64      609.76     29.19 o 
  13  -1   5       22.06       26.78     10.27 o 
 -12   0   5       19.77        5.48     12.22 o 
 -11   0   5        8.46       17.39     12.12 o 
 -10   0   5      110.85      104.31     15.28 o 
  -9   0   5     2719.91     2710.04     66.07 o 
  -8   0   5      222.67      188.83     10.63 o 
  -7   0   5      360.08      324.41     14.59 o 
  -6   0   5       72.08       55.58      5.61 o 
  -5   0   5    12273.31    12338.57    153.46 o 
  -4   0   5      654.98      647.22      9.98 o 
  -3   0   5     2403.03     2470.60     33.89 o 
  -2   0   5     4803.98     4732.96     49.41 o 
  -1   0   5    20016.72    20791.82    369.32 o 
   0   0   5     7824.60     7776.08    133.50 o 
   1   0   5      926.85      871.49     19.60 o 
   2   0   5     1959.06     2036.74     39.09 o 
   3   0   5      562.43      629.36     16.23 o 
   4   0   5       92.76      121.49      8.32 o 
   5   0   5     1906.21     2016.41     42.88 o 
   6   0   5    13621.71    13721.52    235.71 o 
   7   0   5      621.82      529.26     20.76 o 
   8   0   5      236.80      244.87     16.02 o 
   9   0   5       55.48       40.36     10.43 o 
  10   0   5     1250.56     1231.74     38.14 o 
  11   0   5       79.41       69.86     14.01 o 
  12   0   5       28.42       24.87     11.38 o 
  13   0   5       15.30        1.48     11.80 o 
 -12   1   5      128.63      128.34     18.12 o 
 -11   1   5     1137.17     1131.75     41.51 o 
 -10   1   5       28.92       25.39     10.85 o 
  -9   1   5       13.98       10.64      9.48 o 
  -8   1   5      370.45      344.55     19.91 o 
  -7   1   5     4683.59     4526.75     63.96 o 
  -6   1   5      103.28      101.77      8.01 o 
  -5   1   5     1168.36     1165.16     16.25 o 
  -4   1   5     1885.26     2187.02     25.67 o 
  -3   1   5    14862.06    14498.78    144.39 o 
  -2   1   5      101.40      134.70      9.55 o 
  -1   1   5      295.48      281.14      6.72 o 
   0   1   5    11957.75    12533.62    151.05 o 
   1   1   5     5567.53     5615.53     97.25 o 
   2   1   5      422.19      440.96     11.80 o 
   3   1   5      412.33      399.24     11.80 o 
   4   1   5     3157.97     3331.60     62.06 o 
   5   1   5     2588.35     2272.08     32.78 o 
   6   1   5      139.62      139.40     11.17 o 
   7   1   5       54.29       31.61      8.11 o 
   8   1   5     2302.81     2122.41     49.52 o 
   9   1   5      301.01      261.52     18.23 o 
  10   1   5       48.56       43.10     10.85 o 
  11   1   5        0.67       -7.80      9.80 o 
  12   1   5     1365.23     1433.10     45.41 o 
 -12   2   5      168.09      154.89     19.07 o 
 -11   2   5       48.57       55.63     14.22 o 
 -10   2   5      248.29      219.48     19.39 o 
  -9   2   5     1095.83     1137.44     38.25 o 
  -8   2   5     1153.57     1178.64     37.72 o 
  -7   2   5       32.72       30.66      5.11 o 
  -6   2   5      740.53      740.63     12.77 o 
  -5   2   5     7663.85     7628.18     79.17 o 
  -4   2   5       45.74       45.66      2.95 o 
  -3   2   5       97.20      105.64      4.31 o 
  -2   2   5        3.07        6.66      1.92 o 
  -1   2   5    36070.22    36776.93    449.01 o 
   0   2   5      707.04      724.03     12.25 o 
   1   2   5      880.35      965.04     15.19 o 
   2   2   5    11437.14    12145.83    323.79 o 
   3   2   5    16519.67    17194.00    286.18 o 
   4   2   5     2355.12     2475.18     47.42 o 
   5   2   5     1680.73     1794.55     26.71 o 
   6   2   5     4012.22     3938.62     74.81 o 
   7   2   5     2422.31     2458.42     52.58 o 
   8   2   5      746.24      790.25     26.13 o 
   9   2   5      619.54      623.46     24.55 o 
  10   2   5     2175.95     2142.43     52.89 o 
  11   2   5       54.27       39.62     12.01 o 
 -12   3   5       91.20      104.73     16.44 o 
 -11   3   5       38.17       40.36     12.54 o 
 -10   3   5      613.23      588.79     28.77 o 
  -9   3   5        1.42       -5.06      9.48 o 
  -8   3   5      767.42      768.86     29.71 o 
  -7   3   5     2308.72     2335.14     56.16 o 
  -6   3   5     1483.68     1516.57     20.85 o 
  -5   3   5      302.72      378.14      8.46 o 
  -4   3   5      628.30      590.44     10.05 o 
  -3   3   5    10921.74    10573.29    106.29 o 
  -2   3   5      203.22      192.09      6.04 o 
  -1   3   5     5967.27     6467.46     80.41 o 
   0   3   5       81.23       94.63      4.40 o 
   1   3   5     6927.79     7246.71    147.67 o 
   2   3   5     2149.85     2241.51     30.54 o 
   3   3   5      456.76      403.71     29.03 o 
   4   3   5      571.98      579.94     15.38 o 
   5   3   5    10967.79    10491.39    179.02 o 
   6   3   5      409.63      366.57     14.22 o 
   7   3   5       26.09       33.93      7.16 o 
   8   3   5      791.76      862.22     26.97 o 
   9   3   5     1578.72     1563.22     41.09 o 
  10   3   5      164.51      165.00     16.12 o 
 -11   4   5        0.40       -6.22     10.01 o 
 -10   4   5      180.62      173.64     18.12 o 
  -9   4   5        0.83       -8.64      8.64 o 
  -8   4   5     3742.89     3674.57     81.45 o 
  -7   4   5       37.77       16.02      8.11 o 
  -6   4   5     1314.03     1295.92     23.93 o 
  -5   4   5     3007.81     3019.74     35.00 o 
  -4   4   5      912.11      803.43     12.39 o 
  -3   4   5      302.02      322.59      8.93 o 
  -2   4   5     5363.16     5597.28     81.34 o 
  -1   4   5    21148.96    21455.16    540.95 o 
   0   4   5      195.00      308.51      9.48 o 
   1   4   5      152.66      154.73      6.53 o 
   2   4   5      675.73      620.92     14.12 o 
   3   4   5    34290.06    33548.45   1150.08 o 
   4   4   5       10.93        2.24      2.49 o 
   5   4   5      933.23      928.31     17.16 o 
   6   4   5       16.67       20.94     10.27 o 
   7   4   5     6832.00     6826.67    122.23 o 
   8   4   5       80.24       80.32      7.44 o 
   9   4   5      344.91      323.82     13.67 o 
  11   4   5      522.98      504.81     26.45 o 
 -11   5   5      102.92       85.87     16.02 o 
 -10   5   5     1153.65     1186.54     42.04 o 
  -9   5   5       10.78       -8.22      9.38 o 
  -8   5   5       50.33       60.38     11.38 o 
  -7   5   5       32.53       37.30      9.38 o 
  -6   5   5     3183.82     3232.45     47.93 o 
  -5   5   5     1097.82     1179.87     22.03 o 
  -4   5   5     3033.59     3021.29     43.17 o 
  -3   5   5      672.56      570.34     12.50 o 
  -2   5   5    15536.81    15701.46    189.56 o 
  -1   5   5     1150.81     1271.64     19.86 o 
   0   5   5        3.17        7.89      5.22 o 
   1   5   5    54961.54    56395.84    682.41 o 
   2   5   5      480.04      486.94      9.12 o 
   3   5   5     2111.68     2439.70     69.81 o 
   4   5   5     3256.58     3278.60     44.02 o 
   5   5   5     5427.58     5361.34     92.99 o 
   6   5   5       42.41       34.45      4.42 o 
   7   5   5        4.29       -8.03     10.59 o 
   8   5   5      159.77      173.56     10.43 o 
   9   5   5     4820.79     4839.61    102.00 o 
  11   5   5      187.35      171.64     18.76 o 
 -11   6   5       75.74       68.80     15.49 o 
 -10   6   5       75.99       63.64     14.33 o 
  -9   6   5      125.97      132.97     15.38 o 
  -8   6   5     1849.50     1731.29     48.57 o 
  -7   6   5      159.73      146.15     14.80 o 
  -6   6   5      472.07      404.05     15.70 o 
  -5   6   5      127.12      146.67      8.51 o 
  -4   6   5     5822.04     5692.97     75.18 o 
  -3   6   5      269.59      272.86      9.05 o 
  -2   6   5     8993.37     9100.57    112.98 o 
  -1   6   5     3471.17     3612.34     47.95 o 
   0   6   5     8187.49     7923.37     97.78 o 
   1   6   5      831.66      863.80     17.49 o 
   2   6   5     1853.85     1843.08     33.30 o 
   3   6   5     7460.88     7404.71     92.08 o 
   4   6   5     3060.60     3368.98     63.85 o 
   5   6   5       96.51       85.46      5.26 o 
   6   6   5      351.64      339.50     10.36 o 
   7   6   5     4914.60     4980.17    100.73 o 
   8   6   5      173.31      195.56     17.17 o 
   9   6   5        3.94       -9.59      9.59 o 
  10   6   5      196.48      144.14     16.75 o 
  11   6   5      541.53      554.65     27.71 o 
 -11   7   5      254.33      267.63     23.50 o 
 -10   7   5      580.92      663.29     31.29 o 
  -9   7   5       22.43       14.96     10.54 o 
  -8   7   5       25.05       18.97      9.06 o 
  -7   7   5      163.92      194.33     15.07 o 
  -6   7   5     4182.71     4075.44     59.11 o 
  -5   7   5      114.23       96.51      9.22 o 
  -4   7   5     1301.09     1329.05     23.91 o 
  -3   7   5      200.23      193.14      8.38 o 
  -2   7   5    15737.46    15548.36    188.72 o 
  -1   7   5     3279.93     3506.47     47.18 o 
   0   7   5     1449.59     1583.03     23.64 o 
   1   7   5       16.04       21.49      2.27 o 
   2   7   5    10958.86    10904.11    194.51 o 
   3   7   5      316.86      287.65     14.12 o 
   4   7   5     1335.48     1358.15     20.68 o 
   5   7   5     4935.62     4794.34     62.68 o 
   6   7   5     3581.68     3708.50     77.76 o 
   7   7   5      756.62      769.60     27.71 o 
   8   7   5       77.57       65.96     10.43 o 
   9   7   5     1742.73     1909.67     51.10 o 
  10   7   5       64.37       45.41     11.59 o 
  11   7   5        0.89       -2.42      8.75 o 
  12   7   5       10.44        9.48     11.70 o 
 -11   8   5      200.35      211.68     20.76 o 
 -10   8   5        0.11       -9.27      9.90 o 
  -9   8   5      319.03      302.30     21.28 o 
  -8   8   5      461.04      495.12     25.29 o 
  -7   8   5     1077.31     1001.89     23.07 o 
  -6   8   5       27.37       23.92      5.36 o 
  -5   8   5     1469.53     1469.37     44.10 o 
  -4   8   5     5322.93     5096.51     69.28 o 
  -3   8   5        1.01       -1.47      3.16 o 
  -2   8   5       11.16       14.30      3.79 o 
  -1   8   5      238.35      247.67      8.32 o 
   0   8   5     4216.60     3916.82     51.74 o 
   1   8   5       29.07       17.97      2.44 o 
   3   8   5       71.05       64.59      8.64 o 
   4   8   5    19244.55    19385.00    338.97 o 
   5   8   5      110.69      134.55     13.07 o 
   6   8   5      212.22      189.03     15.17 o 
   7   8   5     2206.72     2199.75     53.63 o 
   8   8   5      906.77      932.92     32.24 o 
   9   8   5        8.40       13.59      9.69 o 
  10   8   5      256.41      261.20     22.02 o 
  11   8   5      627.37      587.00     30.45 o 
  12   8   5       87.22       91.67     15.28 o 
 -10   9   5      118.43      148.99     17.28 o 
  -9   9   5      258.30      227.28     20.23 o 
  -8   9   5       66.85       52.68     11.17 o 
  -7   9   5      614.81      630.13     18.36 o 
  -6   9   5      614.52      588.02     26.92 o 
  -5   9   5     1254.30     1183.52     24.10 o 
  -4   9   5        4.33        1.29      4.14 o 
  -3   9   5      940.10      887.86     18.74 o 
  -2   9   5    11823.70    11507.23    142.79 o 
  -1   9   5     3513.39     3687.79     50.39 o 
   0   9   5      450.75      508.56     11.18 o 
   1   9   5     1691.13     1805.71     26.10 o 
   2   9   5     9293.42     9285.68    169.11 o 
   3   9   5      422.44      443.07     18.65 o 
   4   9   5     1395.67     1381.78     37.19 o 
   5   9   5      153.73      181.76     14.65 o 
   6   9   5     3550.03     3586.59     76.71 o 
   7   9   5        1.72       -3.58      7.80 o 
   8   9   5     1557.48     1451.54     41.62 o 
  10   9   5      570.79      605.97     29.82 o 
  11   9   5       59.05       62.48     14.01 o 
  12   9   5       70.91       58.27     14.33 o 
 -10  10   5        1.61        7.16     11.17 o 
  -9  10   5      336.87      333.28     23.50 o 
  -8  10   5      140.03      134.24     15.38 o 
  -7  10   5     1076.74     1078.04     28.08 o 
  -6  10   5       27.27       13.25      5.77 o 
  -5  10   5      746.69      717.92     26.61 o 
  -4  10   5     3399.36     3300.94     49.47 o 
  -3  10   5     1051.72      987.99     20.37 o 
  -2  10   5       20.70       20.42      4.29 o 
  -1  10   5     2321.15     2166.18     32.94 o 
   0  10   5     2664.07     2710.29     38.42 o 
   1  10   5     3265.80     3301.11     44.44 o 
   2  10   5      615.40      589.42     22.02 o 
   3  10   5      103.54      115.48     13.17 o 
   4  10   5    10907.57    11102.73    202.09 o 
   5  10   5        0.02       -5.06      5.69 o 
   6  10   5      519.53      491.22     21.49 o 
   7  10   5        0.02       -4.11      7.59 o 
   8  10   5     1590.48     1469.45     42.46 o 
   9  10   5       14.17       -1.69      9.27 o 
  10  10   5      166.89      170.38     19.07 o 
  11  10   5       60.58       44.04     12.96 o 
  12  10   5      390.01      403.24     29.19 o 
 -10  11   5       64.16       58.16     14.01 o 
  -9  11   5      629.09      652.85     31.19 o 
  -8  11   5       15.66       11.03     12.28 o 
  -7  11   5      937.39      851.90     29.92 o 
  -6  11   5       20.85       15.19     13.12 o 
  -5  11   5     1712.91     1599.54     30.28 o 
  -4  11   5     1050.77      972.13     21.30 o 
  -3  11   5      875.16      875.09     19.39 o 
  -2  11   5     1180.31     1182.85     22.65 o 
  -1  11   5     3864.65     3845.32     53.40 o 
   0  11   5       27.63       20.42      3.59 o 
   1  11   5     2963.01     2921.19     63.96 o 
   2  11   5     9752.26     9780.06    179.76 o 
   3  11   5     1959.22     1957.51     47.94 o 
   4  11   5      147.11      144.88     13.17 o 
   5  11   5      116.65      114.85     12.12 o 
   6  11   5     2404.39     2353.90     56.69 o 
   7  11   5       54.87       49.10     10.43 o 
   8  11   5      304.98      315.89     20.34 o 
   9  11   5        0.17       -9.17      9.17 o 
  10  11   5     1095.14     1089.28     41.94 o 
  11  11   5       22.98       11.49     12.12 o 
  12  11   5        1.69      -10.96     10.96 o 
 -10  12   5       46.09       54.69     13.80 o 
  -9  12   5        4.08        7.90     11.27 o 
  -8  12   5      189.91      200.71     13.34 o 
  -7  12   5     1664.31     1680.33     39.09 o 
  -6  12   5        5.44       -5.28      9.01 o 
  -5  12   5      592.60      576.24     17.12 o 
  -4  12   5      243.51      255.37     11.56 o 
  -3  12   5     2542.32     2536.47     40.51 o 
  -2  12   5        9.70       -0.29      4.23 o 
  -1  12   5      872.97      900.11     18.43 o 
   1  12   5     5025.12     4816.54     97.89 o 
   2  12   5      150.52      164.16     14.22 o 
   3  12   5     1588.40     1560.27     41.51 o 
   4  12   5     1042.97     1052.83     32.87 o 
   5  12   5     1255.88     1256.61     37.30 o 
   6  12   5        2.43        1.58      8.22 o 
   7  12   5      621.79      630.09     26.97 o 
   8  12   5     2956.61     2903.63     50.56 o 
   9  12   5       61.62       62.90     13.38 o 
  10  12   5       28.86       20.44     11.91 o 
  11  12   5       11.11        8.43     13.38 o 
  -9  13   5      387.35      387.22     24.87 o 
  -8  13   5      141.92      142.07     11.59 o 
  -7  13   5       20.69       17.05      7.54 o 
  -6  13   5      365.71      343.28     15.55 o 
  -5  13   5     1385.72     1374.68     28.53 o 
  -4  13   5      718.72      733.92     19.46 o 
  -3  13   5      799.46      763.11     18.70 o 
  -2  13   5      117.83       84.86      7.64 o 
  -1  13   5     8013.85     8119.80    104.89 o 
   0  13   5      158.54      138.87     13.91 o 
   1  13   5      139.87      108.21     12.01 o 
   2  13   5      549.73      504.81     22.65 o 
   3  13   5     1962.96     1909.99     48.89 o 
   4  13   5       29.88       16.86      8.85 o 
   5  13   5     2456.21     2505.52     59.74 o 
   6  13   5      292.48      271.21     18.86 o 
   7  13   5      910.38      899.41     32.66 o 
   8  13   5        5.70       -4.43     10.75 o 
   9  13   5      147.69      112.85     16.44 o 
  10  13   5      802.48      792.47     36.88 o 
  11  13   5       29.40       28.45     13.17 o 
  -9  14   5        1.47        9.59     10.75 o 
  -8  14   5      378.17      355.73     16.58 o 
  -7  14   5      442.95      449.50     18.20 o 
  -6  14   5      131.47      118.18     10.70 o 
  -5  14   5       92.06       72.09     16.96 o 
  -4  14   5      398.21      407.37     14.94 o 
  -3  14   5     1291.49     1283.70     26.10 o 
  -2  14   5      166.11      134.16     11.12 o 
  -1  14   5      342.86      345.81     20.13 o 
   0  14   5       67.29       77.76     12.33 o 
   1  14   5     3791.78     3768.66     82.29 o 
   2  14   5       26.55       19.28      8.96 o 
   3  14   5     1399.08     1319.51     39.41 o 
   4  14   5       67.99       49.63     10.33 o 
   5  14   5     1389.76     1332.89     39.62 o 
   6  14   5      198.76      206.73     17.81 o 
   7  14   5      653.49      600.15     31.45 o 
   8  14   5      642.44      614.61     31.29 o 
   9  14   5      323.77      346.66     25.18 o 
  10  14   5        1.05       -0.63     11.38 o 
  -9  15   5       22.40       24.76     13.28 o 
  -8  15   5      444.23      471.03     19.52 o 
  -7  15   5        0.63       -0.83      7.26 o 
  -6  15   5      555.09      571.87     19.87 o 
  -5  15   5      409.36      420.08     29.56 o 
  -4  15   5     1041.71     1070.98     24.80 o 
  -3  15   5        5.02       -2.42      8.75 o 
  -2  15   5      655.78      678.46     29.19 o 
  -1  15   5     1947.58     1911.99     52.05 o 
   0  15   5      488.15      457.19     23.39 o 
   1  15   5      395.05      412.41     22.02 o 
   2  15   5      974.87      961.16     33.40 o 
   3  15   5     3754.82     3748.64     83.13 o 
   4  15   5        0.32       -8.53      8.53 o 
   5  15   5      519.68      508.61     25.18 o 
   6  15   5        2.81        2.25     12.96 o 
   7  15   5     1135.23     1095.68     48.73 o 
   8  15   5       83.54       76.07     14.33 o 
   9  15   5      152.64      135.19     17.07 o 
  10  15   5      188.19      167.32     19.81 o 
  -8  16   5       68.04       66.17     10.13 o 
  -7  16   5        0.64       -0.41      7.45 o 
  -6  16   5      357.62      354.41     16.40 o 
  -5  16   5        3.35       -6.50      6.50 o 
  -4  16   5      398.99      415.88     25.08 o 
  -3  16   5      950.34      968.64     36.46 o 
  -2  16   5      855.24      812.17     32.66 o 
  -1  16   5        4.01       -8.75      8.75 o 
   0  16   5      753.84      687.73     29.40 o 
   1  16   5     1194.89     1251.62     26.80 o 
   2  16   5      684.90      648.14     23.50 o 
   3  16   5      531.31      560.81     18.11 o 
   4  16   5      211.25      196.75     13.49 o 
   5  16   5     2351.96     2344.58     79.39 o 
   6  16   5       91.97      100.62     14.59 o 
   7  16   5      134.04       96.15     10.69 o 
   8  16   5       17.90        5.69     11.49 o 
   9  16   5      592.27      577.73     32.24 o 
  -8  17   5      345.02      381.50     18.13 o 
  -7  17   5        6.03        3.71      8.18 o 
  -6  17   5      398.00      361.68     16.94 o 
  -5  17   5        0.70        4.32     11.80 o 
  -4  17   5      575.50      539.69     28.24 o 
  -3  17   5        4.93        4.74      9.90 o 
  -2  17   5     1254.82     1219.94     41.94 o 
  -1  17   5      219.25      233.91     19.81 o 
   0  17   5      167.37      163.32     17.07 o 
   1  17   5       26.79       16.44     10.01 o 
   2  17   5      603.26      649.00     19.76 o 
   3  17   5     1023.56     1001.68     24.86 o 
   4  17   5      317.27      276.70     14.41 o 
   5  17   5        6.49       -2.40      6.71 o 
   6  17   5      330.87      299.98     15.57 o 
   7  17   5      623.48      609.76     31.08 o 
   8  17   5       63.03       52.16     14.44 o 
   9  17   5       18.79       32.14     13.28 o 
  -8  18   5       28.20       28.55     13.17 o 
  -7  18   5      102.38      110.32     17.60 o 
  -6  18   5      491.73      584.58     32.66 o 
  -5  18   5        0.03       -7.80     11.70 o 
  -4  18   5       84.14       94.30     15.17 o 
  -3  18   5        2.71       -1.37     10.33 o 
  -2  18   5      710.62      718.18     33.30 o 
  -1  18   5        0.02       -7.38      9.17 o 
   0  18   5     1389.58     1463.55     47.10 o 
   1  18   5      233.63      268.69     20.86 o 
   2  18   5      900.61      854.91     22.92 o 
   3  18   5       15.12       14.78      6.53 o 
   4  18   5      164.46      141.06     10.91 o 
   5  18   5      328.27      324.76     15.72 o 
   6  18   5      303.80      245.35     15.04 o 
   7  18   5        0.06        4.53     10.22 o 
   8  18   5      152.01      195.46     22.23 o 
  -6  19   5       64.10       53.95     16.12 o 
  -5  19   5      107.96       93.67     16.65 o 
  -4  19   5      446.00      486.27     30.13 o 
  -3  19   5      115.86      102.84     16.23 o 
  -2  19   5      249.71      211.79     21.07 o 
  -1  19   5      243.79      223.90     21.07 o 
   0  19   5      651.00      686.57     31.93 o 
   1  19   5       23.21       26.97     11.59 o 
   2  19   5      386.42      394.60     25.92 o 
   3  19   5       27.85       20.68      8.27 o 
   4  19   5      766.35      765.06     23.28 o 
   5  19   5        0.68       -6.93      6.93 o 
   6  19   5      229.56      210.12     15.59 o 
   7  19   5      216.74      184.39     20.86 o 
   8  19   5      206.19      203.25     23.08 o 
  -5  20   5       56.73       49.84     16.23 o 
  -4  20   5       20.28       22.23     14.33 o 
  -3  20   5      379.91      391.12     28.13 o 
  -2  20   5      736.73      756.75     35.61 o 
  -1  20   5       33.26       45.73     13.49 o 
   0  20   5      100.60       95.46     15.81 o 
   1  20   5      108.39      128.34     17.81 o 
   2  20   5      599.51      599.85     31.29 o 
   3  20   5        0.30      -10.12     10.12 o 
   4  20   5      331.07      304.85     15.90 o 
   5  20   5       37.16       30.85     16.70 o 
   6  20   5      416.40      431.69     27.08 o 
   7  20   5        0.35       -8.22     10.64 o 
  -4  21   5       78.06       88.51     17.07 o 
  -3  21   5       95.44      119.28     19.28 o 
  -2  21   5       36.92       39.93     15.38 o 
  -1  21   5      255.23      250.04     23.60 o 
   0  21   5      607.87      626.93     34.14 o 
   1  21   5        8.65       -2.74     12.64 o 
   2  21   5       98.77       87.45     17.17 o 
   3  21   5      141.57      144.56     18.86 o 
   4  21   5      392.58      368.15     18.24 o 
   5  21   5        2.50       -5.61      9.85 o 
   6  21   5       96.29       93.04     15.38 o 
  -3  22   5      348.27      375.53     28.77 o 
  -2  22   5      143.38      148.67     20.13 o 
  -1  22   5      115.76      112.22     18.02 o 
   0  22   5        0.04       -1.05     12.01 o 
   1  22   5      266.01      290.18     25.18 o 
   2  22   5      456.79      553.07     32.56 o 
   3  22   5       71.30       87.67     17.39 o 
   4  22   5       67.75       64.91     15.17 o 
   5  22   5       88.46       94.83     12.06 o 
   6  22   5      282.30      303.35     26.03 o 
  -1  23   5      114.22      148.78     19.81 o 
   0  23   5        0.31        1.16     12.54 o 
   1  23   5      187.06      202.41     22.76 o 
   2  23   5        4.01       14.75     14.54 o 
   3  23   5      251.51      298.08     26.76 o 
   4  23   5      173.60      211.58     22.76 o 
   1 -23   6      413.53      446.23     30.45 o 
  -4 -22   6      325.11      360.36     28.03 o 
   1 -22   6       88.10       90.09     17.60 o 
   2 -22   6       40.52       32.77     15.28 o 
  -5 -21   6       14.50       -2.21     12.64 o 
  -4 -21   6        0.87      -10.64     10.64 o 
   0 -21   6       44.96       40.04     14.12 o 
   1 -21   6      286.38      348.24     26.03 o 
   2 -21   6       97.41       89.98     17.39 o 
   3 -21   6       40.74       31.08     13.70 o 
   4 -21   6        5.61        2.95     12.12 o 
  -5 -20   6       32.28       19.07     12.75 o 
  -4 -20   6      642.29      664.87     32.77 o 
  -3 -20   6       11.84       14.12     10.96 o 
   0 -20   6      710.54      792.99     34.67 o 
   1 -20   6      216.23      187.87     20.86 o 
   2 -20   6        3.93      -10.12     11.91 o 
   3 -20   6      734.99      765.18     36.46 o 
   4 -20   6      569.13      686.04     35.51 o 
   5 -20   6       39.88       31.19     14.65 o 
  -6 -19   6      425.39      436.43     28.34 o 
  -5 -19   6       23.74        4.85     11.38 o 
  -4 -19   6       40.73       47.94     12.54 o 
  -3 -19   6        3.38       -8.85      8.85 o 
  -2 -19   6     1395.55     1502.64     47.31 o 
   0 -19   6        0.70        1.37      9.69 o 
   1 -19   6       36.80       41.83     13.49 o 
   2 -19   6     1607.42     1596.52     50.58 o 
   3 -19   6       97.14      109.16     16.54 o 
   4 -19   6        4.60        2.95     11.06 o 
   5 -19   6       83.42      107.44     11.22 o 
   6 -19   6      235.72      246.98     21.81 o 
  -7 -18   6      172.25      169.11     19.81 o 
  -6 -18   6      126.57       98.10     15.81 o 
  -5 -18   6       63.72       63.54     14.01 o 
  -4 -18   6      627.57      609.23     29.82 o 
  -3 -18   6      220.86      213.26     19.18 o 
  -2 -18   6       30.50        6.64      9.90 o 
  -1 -18   6      194.00      179.12     18.44 o 
   0 -18   6     1649.75     1640.46     48.26 o 
   1 -18   6       42.98       40.78     12.96 o 
   2 -18   6       70.31       79.13     13.80 o 
   3 -18   6       47.72       41.21      8.46 o 
   4 -18   6      858.62      842.70     48.26 o 
   5 -18   6       90.81       74.70     10.00 o 
   6 -18   6        1.45       13.13      7.91 o 
   7 -18   6      105.85      111.58     16.44 o 
  -7 -17   6       67.33       52.05     14.22 o 
  -6 -17   6      203.01      173.54     19.39 o 
  -5 -17   6      884.08      875.60     36.46 o 
  -4 -17   6      227.16      231.18     20.55 o 
  -3 -17   6      345.50      377.00     22.65 o 
  -2 -17   6     1511.04     1586.83     47.20 o 
  -1 -17   6      877.31      908.68     23.51 o 
   0 -17   6      443.31      421.89     23.81 o 
   1 -17   6       33.77       36.67     10.96 o 
   2 -17   6     2319.42     2330.75     43.94 o 
   3 -17   6       18.10        0.52     11.01 o 
   4 -17   6       11.30        8.74      7.36 o 
   5 -17   6        0.80       -0.65      7.26 o 
   6 -17   6      773.75      788.96     24.97 o 
   7 -17   6       38.35       31.93      8.57 o 
   8 -17   6        1.42       -0.42     10.22 o 
  -8 -16   6       21.08       21.18     12.64 o 
  -7 -16   6     1125.54     1151.87     45.20 o 
  -6 -16   6        6.19        6.01     10.54 o 
  -5 -16   6      304.04      286.81     21.39 o 
  -4 -16   6       81.85       86.82     13.17 o 
  -3 -16   6     1091.34     1074.74     37.51 o 
  -2 -16   6      184.26      190.82     16.33 o 
  -1 -16   6       93.37      107.80      9.03 o 
   0 -16   6     1678.35     1707.06     33.61 o 
   1 -16   6     1741.00     1799.27     33.94 o 
   2 -16   6       28.21       15.65      6.00 o 
   3 -16   6      138.50      122.20      9.85 o 
   4 -16   6     1431.32     1440.11     41.51 o 
   5 -16   6       17.52       12.45      8.48 o 
   6 -16   6       37.76       31.29      7.85 o 
   7 -16   6       40.95       32.98      8.43 o 
   8 -16   6      440.09      428.84     25.71 o 
  -9 -15   6      752.11      822.07     40.36 o 
  -8 -15   6       36.40       37.51     14.22 o 
  -7 -15   6       33.32       30.87     12.33 o 
  -6 -15   6        0.27       -1.79     11.17 o 
  -5 -15   6     1219.44     1140.60     40.36 o 
  -4 -15   6        0.94       -2.53      8.96 o 
  -3 -15   6       41.28       32.77      9.17 o 
  -2 -15   6     1057.28     1034.49     34.88 o 
  -1 -15   6     2551.32     2450.66     41.34 o 
   0 -15   6        3.50        1.23      4.27 o 
   1 -15   6        6.45       -3.77      5.25 o 
   2 -15   6       47.46       48.97      7.29 o 
   3 -15   6     1230.48     1234.69     27.42 o 
   4 -15   6      168.62      161.01     11.81 o 
   5 -15   6      135.68      101.22     10.27 o 
   6 -15   6     1300.98     1229.15     29.54 o 
   7 -15   6       97.52       92.20     10.33 o 
   8 -15   6       11.91        0.74     10.01 o 
  -9 -14   6       25.92       29.40     12.96 o 
  -8 -14   6      185.44      173.54     19.91 o 
  -7 -14   6     1355.55     1377.36     47.52 o 
  -6 -14   6       47.87       45.52     12.75 o 
  -5 -14   6       37.28       42.46     10.64 o 
  -4 -14   6        8.28        3.58      8.32 o 
  -3 -14   6     4241.16     4222.69     91.88 o 
  -2 -14   6      153.08      152.42      8.36 o 
  -1 -14   6      109.73       97.16      6.32 o 
   0 -14   6      564.36      599.76     13.74 o 
   1 -14   6     1397.71     1366.54     21.92 o 
   2 -14   6        5.21       -1.77      5.49 o 
   3 -14   6      555.91      527.47     16.99 o 
   4 -14   6     1600.21     1575.41     32.07 o 
   5 -14   6     1479.84     1422.40     30.82 o 
   6 -14   6      150.82      149.57     11.66 o 
   7 -14   6        1.64        2.46      7.32 o 
   8 -14   6      307.51      315.26     22.34 o 
   9 -14   6      169.04      155.94     18.12 o 
 -10 -13   6      164.65      158.68     19.70 o 
  -9 -13   6      362.90      366.15     26.87 o 
  -8 -13   6      404.58      364.99     25.29 o 
  -7 -13   6        9.58       -4.43      9.17 o 
  -6 -13   6      275.72      303.04     22.13 o 
  -5 -13   6     3805.97     3646.44     84.40 o 
  -4 -13   6     1102.48     1083.38     36.46 o 
  -3 -13   6      200.52      218.73     10.93 o 
  -2 -13   6       44.29       33.91      4.81 o 
  -1 -13   6     6110.65     6095.84     67.90 o 
   0 -13   6        0.33       -2.44      3.87 o 
   1 -13   6     1785.23     1710.08     25.12 o 
   2 -13   6      438.58      440.42     15.19 o 
   3 -13   6     4266.68     4287.46     63.40 o 
   4 -13   6       12.48        9.57      6.47 o 
   5 -13   6       88.82       72.44      9.22 o 
   6 -13   6      386.24      313.10     15.16 o 
   7 -13   6      585.54      636.09     20.96 o 
   8 -13   6      182.27      146.99     16.23 o 
   9 -13   6      143.10      144.14     16.86 o 
 -10 -12   6      493.96      536.21     32.77 o 
  -9 -12   6        2.63        0.53     11.91 o 
  -8 -12   6      596.45      564.03     29.61 o 
  -7 -12   6      131.08      151.20     17.28 o 
  -6 -12   6      634.53      645.27     28.87 o 
  -5 -12   6      677.54      621.03     27.50 o 
  -4 -12   6      132.22      141.44     10.02 o 
  -3 -12   6     2640.64     2688.68     43.10 o 
  -2 -12   6       66.48       64.45      5.41 o 
  -1 -12   6       63.60       64.39      8.99 o 
   0 -12   6     2086.70     2093.80     28.30 o 
   1 -12   6     8884.72     8678.41     96.52 o 
   2 -12   6       15.70       11.98      3.76 o 
   3 -12   6       13.61       -0.52      5.06 o 
   4 -12   6      551.30      533.92     16.83 o 
   5 -12   6     4223.07     3950.48     60.55 o 
   6 -12   6      187.36      190.55     11.98 o 
   7 -12   6       51.43       59.85     11.38 o 
   8 -12   6       47.11       59.22     12.64 o 
   9 -12   6      869.96      927.55     37.41 o 
  10 -12   6       33.72       20.76     11.70 o 
 -10 -11   6       18.75       20.97     13.38 o 
  -9 -11   6        5.13       -9.69      9.69 o 
  -8 -11   6     1921.19     1868.79     55.95 o 
  -7 -11   6       49.27       43.52     11.49 o 
  -6 -11   6       67.62       58.58     11.17 o 
  -5 -11   6     1535.05     1547.88     30.06 o 
  -4 -11   6     4048.23     4015.51     59.07 o 
  -3 -11   6      104.74      103.26      8.01 o 
  -2 -11   6     2822.19     2685.56     33.68 o 
  -1 -11   6     2516.11     2573.65     32.53 o 
   0 -11   6     3265.99     3223.76     38.87 o 
   1 -11   6        5.62        0.16      5.03 o 
   2 -11   6      249.18      251.21     10.78 o 
   3 -11   6     4303.57     4286.50    102.05 o 
   4 -11   6      392.28      392.09     14.28 o 
   5 -11   6       32.43       30.11      6.74 o 
   6 -11   6      412.86      347.71     21.39 o 
   7 -11   6     3098.78     2780.42     66.80 o 
   8 -11   6       52.01       35.82     12.22 o 
   9 -11   6        9.03       16.02     10.43 o 
  10 -11   6      141.54      145.51     17.49 o 
 -11 -10   6      130.70      138.56     18.54 o 
 -10 -10   6      918.94     1013.31     41.94 o 
  -9 -10   6       16.05        5.69     10.75 o 
  -8 -10   6      105.20      109.69     14.44 o 
  -7 -10   6       10.30        2.00      9.27 o 
  -6 -10   6     2550.68     2477.40     41.82 o 
  -5 -10   6      607.96      596.63     17.06 o 
  -4 -10   6      967.54     1019.08     22.60 o 
  -3 -10   6     1545.14     1501.17     27.52 o 
  -2 -10   6     5655.61     5819.15     63.58 o 
  -1 -10   6       36.71       34.23      3.87 o 
   0 -10   6      265.77      279.39      8.23 o 
   1 -10   6     6815.40     6543.30     70.45 o 
   2 -10   6      655.84      648.48     12.71 o 
   3 -10   6      659.06      689.95     17.22 o 
   4 -10   6      952.93      987.45     25.08 o 
   5 -10   6     3594.15     3783.37     62.59 o 
   6 -10   6      706.57      642.62     30.82 o 
   7 -10   6        0.47       -2.11      7.48 o 
   8 -10   6       79.53       70.17     12.43 o 
   9 -10   6     1129.13     1181.90     40.78 o 
  10 -10   6       19.43       31.08     12.12 o 
 -11  -9   6      105.94      130.55     18.54 o 
 -10  -9   6        0.00      -10.43     10.43 o 
  -9  -9   6      184.20      151.73     17.60 o 
  -8  -9   6     2076.40     2144.01     59.11 o 
  -7  -9   6      684.21      694.89     28.29 o 
  -6  -9   6      809.53      729.35     25.92 o 
  -5  -9   6      561.08      536.10     16.08 o 
  -4  -9   6     8194.50     7751.91    111.00 o 
  -3  -9   6      390.42      356.72      8.83 o 
  -2  -9   6     4119.51     4192.94     47.27 o 
  -1  -9   6     1747.46     1692.21     22.88 o 
   0  -9   6     9292.01     9397.81     97.31 o 
   1  -9   6     1788.93     1817.92     24.17 o 
   2  -9   6     2070.43     2072.47     33.25 o 
   3  -9   6     1179.32     1131.56     22.49 o 
   4  -9   6     1364.73     1367.02     26.34 o 
   5  -9   6      490.43      449.45     15.70 o 
   6  -9   6     1341.13     1361.24     38.88 o 
   7  -9   6     2285.81     2205.23     55.21 o 
   8  -9   6      187.95      174.70     16.75 o 
   9  -9   6       67.06       83.56     13.49 o 
  10  -9   6        9.29        3.69     11.38 o 
  11  -9   6      839.39      906.16     38.46 o 
 -11  -8   6      198.08      212.10     22.13 o 
 -10  -8   6      436.82      465.30     28.03 o 
  -9  -8   6      310.36      295.34     21.49 o 
  -8  -8   6        0.73        6.17      5.53 o 
  -7  -8   6       11.45       -1.12      8.43 o 
  -6  -8   6      519.51      551.78     16.49 o 
  -5  -8   6      565.00      547.58     15.69 o 
  -4  -8   6      602.64      506.08     25.87 o 
  -3  -8   6      404.22      413.93     10.55 o 
  -2  -8   6    17198.52    17165.49    171.60 o 
  -1  -8   6     1736.72     1895.79     24.44 o 
   0  -8   6      188.22      117.60      6.43 o 
   1  -8   6      434.60      477.78      9.91 o 
   2  -8   6    10495.66    10394.94    130.38 o 
   3  -8   6       64.58       51.48      9.90 o 
   4  -8   6     1876.96     1735.69     30.34 o 
   6  -8   6     3033.70     2899.17     64.48 o 
   7  -8   6        1.56        3.58      7.69 o 
   8  -8   6      151.92      165.53     15.81 o 
   9  -8   6      578.99      582.78     28.03 o 
  10  -8   6      189.23      195.67     19.18 o 
  11  -8   6       10.75        7.16     12.22 o 
 -11  -7   6      455.23      501.55     28.87 o 
 -10  -7   6        3.10        3.27      9.80 o 
  -9  -7   6      218.38      216.97     12.91 o 
  -8  -7   6      734.32      688.95     39.93 o 
  -7  -7   6     1032.60     1033.43     23.77 o 
  -6  -7   6        6.84       -6.43      6.43 o 
  -5  -7   6     3615.62     3606.37     91.09 o 
  -4  -7   6     9621.38     9645.95    170.22 o 
  -3  -7   6     1130.38     1201.62     16.77 o 
  -2  -7   6       38.21       57.89      3.97 o 
  -1  -7   6      269.41      303.84      7.52 o 
   0  -7   6    11883.13    12079.61    122.12 o 
   1  -7   6     1329.73     1329.27     18.45 o 
   2  -7   6     1496.70     1488.86     25.11 o 
   3  -7   6      709.72      753.78     16.56 o 
   4  -7   6     8674.87     8492.90    155.31 o 
   5  -7   6        1.03        5.58      6.32 o 
   6  -7   6      721.87      697.11     24.97 o 
   7  -7   6      868.27      782.77     28.98 o 
   8  -7   6      618.32      605.54     26.87 o 
   9  -7   6      335.28      313.99     20.44 o 
  10  -7   6       98.80      106.21     14.65 o 
  11  -7   6      438.78      467.93     28.66 o 
 -11  -6   6       76.20       90.09     15.07 o 
 -10  -6   6        1.21       -1.71     12.12 o 
  -9  -6   6     1509.69     1524.34     50.52 o 
  -8  -6   6      266.36      244.39     15.75 o 
  -7  -6   6     2108.56     2081.25     36.91 o 
  -6  -6   6     1863.54     1877.54     33.41 o 
  -5  -6   6     3472.69     3436.59     50.97 o 
  -4  -6   6       94.75       97.36     10.01 o 
  -3  -6   6     2864.28     2852.28     38.76 o 
  -2  -6   6     9322.32     9421.96     96.28 o 
  -1  -6   6      562.00      680.11     11.26 o 
   0  -6   6     4675.96     5284.28     56.36 o 
   1  -6   6     2292.20     2288.95     27.48 o 
   2  -6   6    14774.03    14904.53    181.81 o 
   3  -6   6       89.23      120.27      7.00 o 
   5  -6   6       83.89       83.24      9.90 o 
   6  -6   6     4212.91     4346.81     87.45 o 
   7  -6   6       61.67       73.34     10.43 o 
   8  -6   6      230.00      231.60     17.81 o 
   9  -6   6      686.96      685.73     28.77 o 
  10  -6   6     1037.47     1086.02     38.46 o 
  11  -6   6        4.94       -3.58     10.22 o 
  12  -6   6       72.98       58.90     15.28 o 
 -11  -5   6      635.61      717.65     32.77 o 
 -10  -5   6       12.58       -1.13      6.45 o 
  -9  -5   6      466.74      459.90     24.29 o 
  -8  -5   6       59.15       50.93      7.89 o 
  -7  -5   6     8454.52     8336.90    111.15 o 
  -6  -5   6        0.34        3.12      4.35 o 
  -5  -5   6     3261.73     3138.55     47.13 o 
  -4  -5   6     2224.44     2336.30     50.79 o 
  -3  -5   6     4898.60     4928.54     66.53 o 
  -2  -5   6       10.26        7.80      3.73 o 
  -1  -5   6    14787.45    15552.96    154.75 o 
   0  -5   6     8480.66     8017.90     82.27 o 
   1  -5   6     6624.02     6538.84     68.18 o 
   2  -5   6     2100.76     2101.02     43.94 o 
   3  -5   6     1119.66     1188.33     29.50 o 
   4  -5   6     5897.60     5493.41    102.00 o 
   5  -5   6      880.03      944.83     27.71 o 
   6  -5   6      275.60      279.12     15.91 o 
   7  -5   6       59.92       50.58      9.06 o 
   8  -5   6     3114.73     3235.72     72.28 o 
   9  -5   6       75.82       79.03     13.49 o 
  10  -5   6       61.11       65.33     13.07 o 
  11  -5   6       85.40       91.35     15.28 o 
  12  -5   6      643.27      718.08     35.51 o 
 -12  -4   6       20.88       40.78     13.07 o 
 -11  -4   6       27.16       32.03     12.64 o 
 -10  -4   6      172.52      159.02     12.18 o 
  -9  -4   6     1470.06     1477.50     30.99 o 
  -8  -4   6       75.16       84.72      8.27 o 
  -7  -4   6      903.11      930.98     21.79 o 
  -6  -4   6      614.53      625.52     26.50 o 
  -5  -4   6     5169.96     5239.61     71.65 o 
  -4  -4   6       47.56       60.66      5.36 o 
  -3  -4   6     1281.47     1192.39     21.61 o 
  -2  -4   6      104.24      112.65      7.85 o 
  -1  -4   6    35842.37    37289.59    453.75 o 
   0  -4   6      283.22      308.35     13.12 o 
   1  -4   6     6674.69     6933.89    122.33 o 
   2  -4   6     8687.56     8792.98    152.68 o 
   3  -4   6     5668.55     5659.68    102.52 o 
   4  -4   6      273.39      237.81     11.91 o 
   5  -4   6       60.57       42.15      6.95 o 
   6  -4   6     2712.08     2598.98     56.90 o 
   7  -4   6       18.73        6.11      7.59 o 
   8  -4   6        0.74        2.74      8.32 o 
   9  -4   6       85.01       95.78     13.70 o 
  10  -4   6     1194.28     1221.84     40.36 o 
  11  -4   6       13.11       -1.90     11.38 o 
  12  -4   6       20.15       20.86     12.54 o 
 -12  -3   6      193.60      216.21     22.34 o 
 -11  -3   6      462.27      471.41     27.82 o 
 -10  -3   6      279.98      295.98     21.07 o 
  -9  -3   6      218.67      219.57     12.75 o 
  -8  -3   6      319.13      314.47     13.07 o 
  -7  -3   6     4502.22     4333.97     63.29 o 
  -6  -3   6      228.04      194.60      9.95 o 
  -5  -3   6     1261.31     1295.36     24.07 o 
  -4  -3   6      767.85      893.75     18.29 o 
  -3  -3   6     8493.87     8563.60    108.48 o 
  -2  -3   6      339.17      366.54      9.91 o 
  -1  -3   6     1722.61     1546.47     24.47 o 
   0  -3   6     4032.52     4418.46     58.06 o 
   1  -3   6    10368.46    10310.27    176.70 o 
   2  -3   6     1733.02     1947.50     40.14 o 
   3  -3   6     1477.86     1375.57     31.29 o 
   4  -3   6     2271.02     2298.37     48.15 o 
   5  -3   6     2576.30     2572.22     54.26 o 
   6  -3   6      319.25      305.99     15.49 o 
   7  -3   6      518.30      515.56     21.07 o 
   8  -3   6     3610.63     3559.82     76.07 o 
   9  -3   6      154.00      142.14     15.38 o 
  10  -3   6        3.01       15.81      9.17 o 
  11  -3   6      132.11      162.05     17.28 o 
  12  -3   6      676.35      747.37     34.14 o 
 -12  -2   6      210.66      233.18     21.92 o 
 -11  -2   6        0.16      -10.54     10.54 o 
 -10  -2   6      470.99      487.95     26.87 o 
  -9  -2   6      582.83      613.37     18.83 o 
  -8  -2   6      270.35      254.93     11.98 o 
  -7  -2   6       28.12       56.81     19.23 o 
  -6  -2   6     2035.14     2093.54     34.97 o 
  -5  -2   6     7377.90     7262.34     94.98 o 
  -4  -2   6      925.29      930.48     21.86 o 
  -3  -2   6     1287.60     1251.21     21.92 o 
  -2  -2   6        8.31       25.46      3.62 o 
  -1  -2   6    25224.48    23850.98   2074.52 o 
   1  -2   6     1072.30     1060.20     24.76 o 
   3  -2   6    14607.95    14968.22    252.67 o 
   4  -2   6     2339.47     2657.36     53.42 o 
   5  -2   6     4995.36     5320.72     98.73 o 
   6  -2   6     4391.36     4283.48     83.56 o 
   7  -2   6     5472.65     5563.80    106.53 o 
   8  -2   6        0.23        2.32      7.48 o 
   9  -2   6      665.50      714.60     28.03 o 
  10  -2   6     1635.97     1632.98     46.47 o 
  11  -2   6       23.75       34.46     12.22 o 
  12  -2   6       22.22       29.08     13.38 o 
  13  -2   6       20.90       33.19     13.91 o 
 -12  -1   6      130.19      152.04     18.44 o 
 -11  -1   6       31.72       53.84     14.22 o 
 -10  -1   6      989.21      991.40     36.98 o 
  -9  -1   6       19.27        6.95     10.12 o 
  -8  -1   6      930.68      889.68     21.24 o 
  -7  -1   6       71.41       78.26      8.90 o 
  -6  -1   6     3272.23     3172.35     47.60 o 
  -5  -1   6       93.85      103.56      7.18 o 
  -4  -1   6     3049.66     3080.80     44.29 o 
  -3  -1   6     8221.39     8138.63    102.91 o 
  -2  -1   6     2040.78     2018.89     23.42 o 
  -1  -1   6      113.22       91.72      3.48 o 
   1  -1   6    11714.61    12287.27    207.78 o 
   3  -1   6       28.33       14.12      3.69 o 
   4  -1   6      348.41      346.55     13.38 o 
   5  -1   6    22474.68    23530.77    394.18 o 
   6  -1   6       46.27       43.94      8.11 o 
   7  -1   6     1746.54     1820.74     43.83 o 
   8  -1   6      382.53      359.02     13.14 o 
   9  -1   6     1485.04     1492.90     29.69 o 
  10  -1   6      112.38       96.15      9.46 o 
  11  -1   6      483.60      493.96     25.71 o 
  12  -1   6      420.39      487.85     28.66 o 
  13  -1   6      154.54      170.69     20.23 o 
 -12   0   6      533.97      569.72     30.98 o 
 -11   0   6        4.76       -4.53     11.06 o 
 -10   0   6      242.56      221.27     20.55 o 
  -9   0   6        8.53        0.84      9.69 o 
  -8   0   6      934.92      981.09     22.63 o 
  -7   0   6      144.30      113.35     11.01 o 
  -6   0   6     4181.86     4258.12     60.45 o 
  -5   0   6     2372.17     2332.09     62.06 o 
  -4   0   6     7636.62     7672.61     79.08 o 
  -3   0   6     1468.01     1576.23     42.36 o 
  -2   0   6     4997.67     5135.15     53.67 o 
  -1   0   6     3132.63     3310.47     43.42 o 
   0   0   6     8235.94     8478.78    146.04 o 
   1   0   6      268.47      294.08     10.22 o 
   2   0   6     1631.95     1686.19     34.14 o 
   3   0   6    12417.91    12425.83    210.10 o 
   4   0   6       96.09       92.20      7.80 o 
   5   0   6      220.20      259.10     12.64 o 
   6   0   6      127.74      111.27     10.96 o 
   7   0   6     4647.65     4626.56     89.67 o 
   8   0   6       12.52        7.06      4.84 o 
   9   0   6      472.56      477.36     15.86 o 
  10   0   6        3.02       -6.22      6.22 o 
  11   0   6     1721.34     1697.52     34.53 o 
  12   0   6       24.96       29.82     12.43 o 
 -12   1   6        2.90       10.01     11.70 o 
 -11   1   6      127.02      130.97     17.17 o 
 -10   1   6     1354.10     1347.43     44.46 o 
  -9   1   6        8.75       10.01     10.33 o 
  -8   1   6     1415.47     1371.14     41.30 o 
  -7   1   6      273.30      273.36     22.86 o 
  -6   1   6     5152.66     4980.82     68.65 o 
  -5   1   6       48.94       37.67      3.37 o 
  -4   1   6     1739.63     1914.18     23.24 o 
  -3   1   6      358.94      432.69      7.91 o 
  -2   1   6     2234.21     2303.83     49.64 o 
  -1   1   6     3103.55     3429.26     57.16 o 
   0   1   6    16166.63    16682.18    201.07 o 
   1   1   6     3725.72     3616.62     65.64 o 
   2   1   6     8051.11     8089.55    138.24 o 
   3   1   6       50.06       84.50      6.22 o 
   4   1   6      654.60      704.38     18.86 o 
   5   1   6    18724.30    19357.81    325.06 o 
   6   1   6       27.90       27.29      6.53 o 
   7   1   6       46.43       35.51      7.27 o 
   8   1   6      459.76      498.82     15.01 o 
   9   1   6     3903.32     4055.68     83.98 o 
  10   1   6        6.82       -3.94     14.22 o 
  11   1   6       74.79       89.77     10.05 o 
 -11   2   6       86.98       89.77     16.12 o 
 -10   2   6        6.02        4.11      9.90 o 
  -9   2   6     1286.18     1273.78     41.73 o 
  -8   2   6     2502.81     2544.30     62.69 o 
  -7   2   6        6.48        2.53      4.51 o 
  -6   2   6      748.26      748.55     20.97 o 
  -5   2   6      180.67      187.55      6.41 o 
  -4   2   6    11530.67    11367.47    123.35 o 
  -3   2   6        3.93       -1.72      1.72 o 
  -2   2   6     1050.26     1013.81     21.92 o 
  -1   2   6      128.15      129.08      5.30 o 
   0   2   6    12541.03    13054.35    157.68 o 
   1   2   6       28.03       25.54      2.95 o 
   2   2   6     2631.88     2437.74     33.64 o 
   3   2   6    11842.01    11647.37    196.19 o 
   4   2   6     3669.29     4011.22     72.91 o 
   5   2   6      235.32      260.89     11.91 o 
   6   2   6     4935.76     5217.04     96.09 o 
   7   2   6     3311.68     3339.61     67.22 o 
   8   2   6     2086.69     2059.40     33.90 o 
   9   2   6        0.14       11.80      8.43 o 
  10   2   6        3.65        2.00      9.38 o 
  11   2   6     1415.66     1412.13     42.57 o 
 -11   3   6      370.13      410.30     26.03 o 
 -10   3   6      378.91      374.05     24.02 o 
  -9   3   6      587.09      540.74     26.66 o 
  -8   3   6       39.33       37.19     10.54 o 
  -7   3   6     1399.40     1323.94     38.99 o 
  -6   3   6     5160.24     5044.28     68.98 o 
  -5   3   6     1134.45     1247.15     17.78 o 
  -4   3   6     1114.78     1202.29     16.61 o 
  -3   3   6      336.13      254.04      7.59 o 
  -2   3   6    10535.56    10606.95    129.67 o 
  -1   3   6      593.93      596.50     11.69 o 
   0   3   6    27352.14    28151.78    537.69 o 
   1   3   6    11241.77    11765.01    149.36 o 
   2   3   6    19820.73    20013.30    249.77 o 
   3   3   6        1.62        0.53      2.31 o 
   4   3   6     5895.65     5821.53    102.00 o 
   5   3   6      238.61      179.02      9.80 o 
   6   3   6     2358.98     2325.34     48.15 o 
   7   3   6       28.31       19.39      6.11 o 
   8   3   6      816.53      829.45     26.34 o 
   9   3   6     3323.73     3285.98     69.86 o 
  10   3   6      409.45      456.45     22.55 o 
 -11   4   6      365.80      382.17     25.50 o 
 -10   4   6       21.71       13.28     11.49 o 
  -9   4   6     1075.97     1078.85     38.78 o 
  -8   4   6      402.21      437.38     23.39 o 
  -7   4   6     1174.31     1183.59     36.98 o 
  -6   4   6       57.09       50.21      5.44 o 
  -5   4   6     4793.61     4734.58     52.02 o 
  -4   4   6      635.22      632.27     13.80 o 
  -3   4   6      499.40      557.87     12.24 o 
  -2   4   6     1229.20     1292.20     30.24 o 
  -1   4   6     7202.42     7433.57     92.44 o 
   0   4   6    33049.95    33734.22    413.85 o 
   1   4   6      331.13      389.89      8.78 o 
   2   4   6       30.61       16.94      2.58 o 
   3   4   6     3749.88     4343.43     56.51 o 
   4   4   6     3458.31     3675.73     49.49 o 
   5   4   6       10.96        9.48      3.08 o 
   6   4   6     2859.28     2812.00     41.63 o 
   7   4   6      139.36      175.66     18.86 o 
   8   4   6     2286.26     2246.01     29.99 o 
   9   4   6        5.51        9.48     10.22 o 
  10   4   6      825.91      850.42     34.24 o 
  11   4   6      365.26      355.30     23.39 o 
 -11   5   6      182.03      195.56     20.34 o 
 -10   5   6        6.94        9.90     11.38 o 
  -9   5   6      831.05      828.40     33.40 o 
  -8   5   6        1.41       -4.11      8.01 o 
  -7   5   6      874.61      845.57     30.35 o 
  -6   5   6     1119.94     1093.99     22.14 o 
  -5   5   6     1679.70     1716.19     28.78 o 
  -4   5   6       95.79      106.94      6.66 o 
  -3   5   6     7048.23     7095.35     90.26 o 
  -2   5   6    13558.81    13774.87    167.45 o 
  -1   5   6     1425.70     1476.10     22.87 o 
   0   5   6    11835.69    12794.72    199.88 o 
   1   5   6      239.53      325.75     10.96 o 
   2   5   6    21935.25    23386.66    530.58 o 
   3   5   6      397.65      414.37     20.81 o 
   4   5   6     7884.01     8013.41    100.12 o 
   5   5   6       22.37       13.62      3.35 o 
   6   5   6     6752.45     7032.11     91.09 o 
   7   5   6        0.33       -5.50      5.69 o 
   8   5   6      230.27      222.03     21.60 o 
   9   5   6       84.28       98.20     13.91 o 
  10   5   6      813.04      855.37     34.14 o 
  11   5   6       17.60       -8.96      9.69 o 
 -11   6   6      396.03      392.91     26.13 o 
 -10   6   6       17.11       14.12     12.22 o 
  -9   6   6     1003.34      930.81     35.72 o 
  -8   6   6       18.92       12.75      8.96 o 
  -7   6   6     1104.00     1054.72     34.46 o 
  -6   6   6      125.00      114.99      7.97 o 
  -5   6   6     3512.37     3413.59     49.71 o 
  -4   6   6     1333.09     1297.51     23.30 o 
  -3   6   6     4568.34     4393.71     59.19 o 
  -2   6   6      862.94      956.43     17.65 o 
  -1   6   6      479.81      478.26     11.01 o 
   0   6   6    14616.88    16050.38    193.36 o 
   1   6   6     2027.13     2080.89     29.45 o 
   2   6   6     1825.49     1951.05     59.69 o 
   3   6   6    10228.14    10055.72    123.64 o 
   4   6   6     9874.10     9720.08    120.15 o 
   5   6   6     2308.22     2331.27     34.13 o 
   6   6   6      858.64      898.53     17.85 o 
   7   6   6        0.97       11.59      7.80 o 
   8   6   6     4972.87     4836.66    101.15 o 
   9   6   6       56.45       30.03     11.17 o 
  11   6   6       45.14       35.09     12.12 o 
 -11   7   6       23.59       22.02     12.54 o 
 -10   7   6      154.67      145.62     17.17 o 
  -9   7   6      568.79      567.93     28.87 o 
  -8   7   6       48.75       28.98     10.96 o 
  -7   7   6      685.63      664.66     27.61 o 
  -6   7   6      555.40      585.96     19.60 o 
  -5   7   6     2844.70     2836.42     43.31 o 
  -4   7   6       91.49       81.80      7.96 o 
  -3   7   6     6106.01     6191.29     80.79 o 
  -2   7   6     4681.22     4792.96     63.59 o 
  -1   7   6     2553.61     2379.31     34.32 o 
   0   7   6      553.62      586.24     12.12 o 
   1   7   6    13549.18    13968.19    169.34 o 
   2   7   6       11.11       25.63      7.16 o 
   3   7   6     6328.27     6325.37    144.67 o 
   4   7   6      294.39      351.37     15.12 o 
   5   7   6     1938.19     1997.09     46.94 o 
   6   7   6     3838.34     3681.42     78.29 o 
   7   7   6      433.68      440.96     21.07 o 
   8   7   6      414.43      345.18     21.71 o 
   9   7   6      955.34      989.19     35.09 o 
  11   7   6       21.95       -3.27     10.75 o 
  12   7   6      101.31       80.82     14.54 o 
 -10   8   6       30.32       12.85     10.64 o 
  -9   8   6       57.78       49.00     13.28 o 
  -8   8   6      347.35      358.25     21.81 o 
  -7   8   6      438.00      450.85     15.38 o 
  -6   8   6      239.47      216.61     11.16 o 
  -5   8   6      442.51      436.55     13.63 o 
  -4   8   6      158.26      147.59      9.16 o 
  -3   8   6     5659.96     5307.75    102.79 o 
  -2   8   6      138.98      155.77      7.84 o 
  -1   8   6      817.04      718.58     14.56 o 
   0   8   6      636.55      638.46     12.88 o 
   1   8   6    14757.79    15109.46    182.82 o 
   2   8   6      227.45      213.00      5.05 o 
   3   8   6      501.45      458.77     19.39 o 
   4   8   6     1465.23     1534.25     39.72 o 
   5   8   6     3415.25     3483.75     74.18 o 
   6   8   6        6.49        4.32      6.64 o 
   7   8   6     1694.57     1713.37     46.26 o 
   8   8   6     1036.29     1072.21     35.51 o 
   9   8   6      124.32      101.57     13.91 o 
  11   8   6       75.30       54.58     13.28 o 
  12   8   6      542.12      502.39     28.98 o 
 -10   9   6      253.98      208.84     20.34 o 
  -9   9   6      158.78      154.26     17.28 o 
  -8   9   6       80.49       56.79     12.33 o 
  -7   9   6      134.71      107.40      9.03 o 
  -6   9   6     1237.23     1222.10     25.77 o 
  -5   9   6     3015.55     2825.42     44.44 o 
  -4   9   6      593.48      565.65     23.13 o 
  -3   9   6      393.28      390.49     12.49 o 
  -2   9   6     1423.26     1406.56     24.56 o 
  -1   9   6     6693.78     6548.41     84.32 o 
   0   9   6     1048.74     1113.83     24.45 o 
   1   9   6     9011.56     9711.68    163.32 o 
   2   9   6       18.09       26.24      6.95 o 
   4   9   6      376.55      391.75     19.28 o 
   5   9   6     3802.01     3714.19     78.60 o 
   6   9   6     1271.55     1240.17     37.09 o 
   7   9   6     1438.17     1369.24     40.04 o 
   8   9   6       10.16       -3.27      8.32 o 
   9   9   6      497.73      497.75     25.39 o 
  11   9   6       37.34       42.57     13.59 o 
  12   9   6        1.70        1.69     10.54 o 
 -10  10   6       58.03       71.54     15.17 o 
  -9  10   6        3.37        3.16     11.17 o 
  -8  10   6      969.38      981.39     36.46 o 
  -7  10   6      239.50      231.33     16.54 o 
  -6  10   6      707.28      709.56     21.76 o 
  -5  10   6        2.03       -2.11      9.85 o 
  -4  10   6      275.56      256.03     14.65 o 
  -3  10   6     4438.65     4349.10     61.06 o 
  -2  10   6      764.59      775.00     35.82 o 
  -1  10   6      559.42      568.09     13.52 o 
   0  10   6     6839.52     6898.28     87.98 o 
   1  10   6     3489.06     3466.17     46.79 o 
   2  10   6        1.29        2.32      5.80 o 
   3  10   6     3931.12     3817.76     79.66 o 
   4  10   6        2.24        4.85      7.27 o 
   5  10   6     4355.40     4227.22     88.09 o 
   6  10   6      261.78      211.58     16.86 o 
   7  10   6     1502.36     1500.32     42.99 o 
   8  10   6      707.66      718.60     28.98 o 
   9  10   6      480.98      498.07     25.50 o 
  10  10   6       14.38       -1.05     10.64 o 
  11  10   6      249.90      250.77     22.13 o 
  12  10   6      126.78      131.60     18.76 o 
 -10  11   6      185.44      193.98     20.02 o 
  -9  11   6        0.38       -9.80      9.80 o 
  -8  11   6      482.84      531.47     26.97 o 
  -7  11   6        8.27        4.19      6.27 o 
  -6  11   6     1709.50     1586.97     61.75 o 
  -5  11   6      735.06      682.10     18.63 o 
  -4  11   6      398.82      371.01     13.22 o 
  -3  11   6      357.07      350.04     12.44 o 
  -2  11   6     5509.66     5355.95     74.55 o 
  -1  11   6     5666.35     5639.62     74.85 o 
   0  11   6     1052.27      996.80     18.31 o 
   1  11   6       74.18       73.55      9.59 o 
   2  11   6     2451.72     2391.09     55.53 o 
   3  11   6     3436.16     3493.76     74.81 o 
   4  11   6      400.05      331.80     19.49 o 
   5  11   6     2098.36     2110.61     53.00 o 
   6  11   6      795.60      801.11     28.98 o 
   7  11   6     1707.48     1609.06     44.78 o 
   8  11   6       43.32       39.72     10.12 o 
  10  11   6       35.38       51.52     13.49 o 
  11  11   6      457.66      470.25     28.77 o 
  12  11   6       10.13        4.11     11.27 o 
 -10  12   6      121.19      142.67     18.12 o 
  -9  12   6        0.14       -4.21     10.64 o 
  -8  12   6      231.81      243.50     20.97 o 
  -7  12   6        9.26       10.31      7.11 o 
  -6  12   6      608.00      649.07     19.69 o 
  -5  12   6      461.81      468.74     15.67 o 
  -4  12   6     1892.13     1821.54     32.98 o 
  -3  12   6      158.00      162.16      9.81 o 
  -2  12   6     2347.46     2267.84     36.53 o 
  -1  12   6      250.18      267.12     10.08 o 
   0  12   6      801.31      811.96     28.03 o 
   1  12   6     2249.63     2323.76     55.42 o 
   2  12   6     1268.63     1223.21     36.56 o 
   3  12   6      370.61      365.52     19.18 o 
   4  12   6     1085.49     1000.88     32.24 o 
   5  12   6     1323.97     1394.43     40.88 o 
   6  12   6       38.29       22.02      8.53 o 
   7  12   6      111.18      168.27     15.91 o 
   8  12   6       83.64       90.51     12.54 o 
   9  12   6     1104.45     1049.98     40.67 o 
  10  12   6        9.22        4.32     11.17 o 
  11  12   6      295.30      311.46     26.24 o 
  -9  13   6       80.39       75.23     14.44 o 
  -8  13   6      790.42      761.49     32.66 o 
  -7  13   6       13.07       -5.33      6.43 o 
  -6  13   6     1024.02     1010.37     25.04 o 
  -5  13   6      521.25      508.99     34.93 o 
  -4  13   6     1589.77     1499.41     29.32 o 
  -3  13   6      112.13       88.98      9.59 o 
  -2  13   6     4272.57     4076.00     58.65 o 
  -1  13   6        4.54       31.19      9.17 o 
   0  13   6     1449.64     1368.09     39.62 o 
   1  13   6        6.28        9.06      7.48 o 
   2  13   6     3996.29     3841.26     82.61 o 
   3  13   6     1682.54     1588.93     43.73 o 
   4  13   6      315.91      326.01     19.70 o 
   5  13   6        6.92       -6.22      7.06 o 
   6  13   6      956.65      952.41     33.51 o 
   7  13   6     1829.33     1846.98     51.00 o 
   8  13   6       13.20        8.11     10.33 o 
   9  13   6      162.55      140.56     17.49 o 
  10  13   6       53.89       44.57     14.44 o 
  11  13   6      416.83      395.76     28.98 o 
  -9  14   6        3.44        6.01     10.43 o 
  -8  14   6        0.94       -6.94      6.94 o 
  -7  14   6      564.13      583.26     20.21 o 
  -6  14   6     1096.99     1227.73     28.71 o 
  -5  14   6       82.21       70.79     22.23 o 
  -4  14   6      209.68      188.87     11.39 o 
  -3  14   6      139.98      126.65      9.32 o 
  -2  14   6     1755.65     1723.07     48.05 o 
  -1  14   6        2.12        7.06      9.48 o 
   0  14   6     1869.49     1810.31     49.10 o 
   1  14   6       78.85       81.66     11.49 o 
   2  14   6     2827.53     2700.35     64.48 o 
   3  14   6      313.28      321.26     19.60 o 
   4  14   6     3305.20     3090.41     71.33 o 
   5  14   6      509.10      556.13     24.76 o 
   6  14   6      518.52      553.91     26.03 o 
   7  14   6       16.55       -1.90      9.48 o 
   8  14   6      788.62      680.15     37.67 o 
   9  14   6      627.17      617.98     32.45 o 
  10  14   6       40.23       36.25     13.80 o 
  -9  15   6      167.76      166.48     19.39 o 
  -8  15   6       83.59       77.70     10.19 o 
  -7  15   6      105.53       80.90     10.13 o 
  -6  15   6      168.98      152.14     11.73 o 
  -5  15   6      921.77      867.85     23.18 o 
  -4  15   6      233.81      245.08     13.04 o 
  -3  15   6      144.01      132.97     14.75 o 
  -2  15   6      498.69      495.65     25.08 o 
  -1  15   6     1258.27     1195.18     39.09 o 
   0  15   6     1384.21     1355.65     41.83 o 
   1  15   6        0.05       -0.84      8.01 o 
   2  15   6      475.63      489.43     24.02 o 
   3  15   6      239.69      272.58     19.18 o 
   4  15   6      458.50      423.36     22.76 o 
   5  15   6       89.39       90.62     13.38 o 
   6  15   6      917.76      904.89     33.72 o 
   7  15   6      129.72      119.25     10.73 o 
   8  15   6      424.39      418.10     26.66 o 
   9  15   6       38.62       18.44     12.96 o 
  10  15   6      220.60      206.10     22.02 o 
  -8  16   6       11.82       15.82      9.64 o 
  -7  16   6      286.23      295.48     15.92 o 
  -6  16   6      252.73      234.72     14.81 o 
  -5  16   6      104.40      118.42     10.32 o 
  -4  16   6       16.36       15.59     10.12 o 
  -3  16   6      530.52      550.02     27.50 o 
  -2  16   6     1486.91     1521.18     47.52 o 
  -1  16   6      666.72      694.05     30.03 o 
   0  16   6     1923.67     1840.87     52.05 o 
   1  16   6       87.88       94.51     13.17 o 
   2  16   6      722.27      636.42     27.92 o 
   3  16   6       51.85       24.13     11.49 o 
   4  16   6      836.43      746.21     30.45 o 
   5  16   6        5.22        1.58     10.54 o 
   6  16   6      727.05      695.62     21.82 o 
   7  16   6        4.82       -2.27      6.96 o 
   8  16   6      550.57      537.27     30.24 o 
   9  16   6        7.86       -7.69      9.80 o 
  -8  17   6       40.72       50.47     11.75 o 
  -7  17   6      247.11      277.12     15.85 o 
  -6  17   6        0.22        6.22     11.49 o 
  -5  17   6      738.88      757.69     34.98 o 
  -4  17   6        3.60       -5.90      9.80 o 
  -3  17   6      119.90      124.12     16.54 o 
  -2  17   6      134.08      131.08     16.02 o 
  -1  17   6     1931.46     1997.76     56.90 o 
   0  17   6      469.28      534.74     27.18 o 
   1  17   6       16.78       24.66     10.75 o 
   2  17   6       33.48       25.50     11.49 o 
   3  17   6      605.37      590.48     27.92 o 
   4  17   6     1480.33     1517.86     32.89 o 
   5  17   6        9.82        4.50      7.10 o 
   6  17   6      335.14      328.89     16.80 o 
   7  17   6      125.28      122.35     19.97 o 
   8  17   6      625.04      577.83     32.14 o 
   9  17   6        0.76        1.58     10.43 o 
  -7  18   6      193.05      192.08     21.81 o 
  -6  18   6       13.48        2.95     12.43 o 
  -5  18   6      174.35      181.34     20.55 o 
  -4  18   6        0.05       -3.79     11.06 o 
  -3  18   6      326.22      328.53     23.39 o 
  -2  18   6       31.60       17.07     11.49 o 
  -1  18   6      107.14       92.20     14.54 o 
   0  18   6       32.93       12.43     10.75 o 
   1  18   6     1107.21     1185.48     41.51 o 
   2  18   6      129.88      136.24     15.91 o 
   3  18   6      224.04      220.41     34.30 o 
   4  18   6      130.85      121.16     10.60 o 
   5  18   6      550.73      502.12     19.33 o 
   6  18   6      879.45      836.75     24.80 o 
   7  18   6      171.46      145.62     17.28 o 
   8  18   6       18.70       25.08     11.70 o 
  -6  19   6        7.38       17.81     12.85 o 
  -5  19   6      259.96      291.45     25.92 o 
  -4  19   6       80.17       72.91     16.33 o 
  -3  19   6      634.77      681.30     33.40 o 
  -2  19   6       93.31       94.51     15.59 o 
  -1  19   6      666.84      745.58     34.24 o 
   0  19   6       47.39       37.19     12.43 o 
   1  19   6      194.65      193.45     19.81 o 
   2  19   6       81.40       80.82     15.49 o 
   3  19   6      837.17      850.59     24.52 o 
   4  19   6      104.11       78.73     10.29 o 
   5  19   6      290.92      289.01     16.39 o 
   6  19   6       59.16       78.08     27.18 o 
   7  19   6      127.09       91.56     16.44 o 
   8  19   6      215.39      244.35     23.50 o 
  -5  20   6       84.45      100.20     17.81 o 
  -4  20   6       20.76       15.59     14.01 o 
  -3  20   6      176.31      196.51     21.49 o 
  -2  20   6      249.78      290.18     25.92 o 
  -1  20   6      589.29      618.50     32.56 o 
   0  20   6       38.51       17.17     12.43 o 
   1  20   6      621.84      587.42     30.87 o 
   2  20   6        0.30       -0.74     11.91 o 
   3  20   6      260.98      209.68     20.97 o 
   4  20   6       59.92       45.44      9.16 o 
   5  20   6      475.37      529.86     20.66 o 
   6  20   6      130.41      102.62     11.32 o 
   7  20   6       70.68       74.60     15.28 o 
  -4  21   6      332.23      332.54     28.55 o 
  -3  21   6      100.45       99.78     17.39 o 
  -2  21   6        7.91       29.61     13.70 o 
  -1  21   6      194.49      219.37     22.55 o 
   0  21   6      215.87      214.84     24.34 o 
   1  21   6      378.35      386.70     26.87 o 
   2  21   6       11.24       -0.95     11.70 o 
   3  21   6      361.06      348.87     26.87 o 
   4  21   6        0.64       -4.38      7.35 o 
   5  21   6      176.66      176.30     13.83 o 
   6  21   6        1.46       -7.37      7.37 o 
  -2  22   6      267.97      297.87     26.13 o 
  -1  22   6      218.87      249.09     24.34 o 
   0  22   6        0.20      -11.49     11.49 o 
   1  22   6      236.76      263.10     25.39 o 
   2  22   6      237.14      306.41     25.39 o 
   3  22   6      380.98      407.24     27.92 o 
   4  22   6       21.99       15.59     14.54 o 
   5  22   6      252.61      284.34     17.65 o 
   6  22   6       28.11      -10.75     10.75 o 
   0  23   6      189.89      188.82     21.49 o 
   1  23   6       37.29       45.41     16.44 o 
   2  23   6       41.80       38.14     15.07 o 
   3  23   6       36.37       56.69     16.65 o 
   4  23   6      180.84      220.01     23.71 o 
   5  23   6      120.25      113.69     19.70 o 
   1 -22   7        0.57      -10.96     10.96 o 
   2 -22   7        5.26       -3.27     12.85 o 
  -4 -21   7       17.00       11.80     12.85 o 
   1 -21   7      117.77      112.22     16.54 o 
   2 -21   7      580.51      692.26     34.88 o 
   3 -21   7      125.29      143.72     18.86 o 
  -5 -20   7       35.47       32.66     13.59 o 
  -4 -20   7      145.76      114.74     17.28 o 
  -3 -20   7      567.22      567.72     30.87 o 
   0 -20   7      257.57      287.02     23.29 o 
   1 -20   7      248.54      273.43     22.13 o 
   2 -20   7       44.36       49.73     13.59 o 
   3 -20   7       36.99       35.09     13.49 o 
   4 -20   7      529.54      577.41     32.14 o 
   6 -20   7        0.00       -4.11     10.85 o 
  -6 -19   7        0.83        1.79     11.80 o 
  -5 -19   7      392.99      408.93     26.97 o 
  -4 -19   7       16.23       28.24     12.33 o 
  -3 -19   7      113.42      103.89     15.49 o 
  -2 -19   7        5.45       17.39     10.54 o 
   0 -19   7       46.93       30.35     12.64 o 
   1 -19   7       54.11       59.11     14.01 o 
   2 -19   7      560.55      588.58     30.56 o 
   3 -19   7      800.40      774.66     34.88 o 
   4 -19   7       13.99        3.48     12.75 o 
   5 -19   7      180.56      186.71     28.03 o 
   6 -19   7      236.93      259.84     20.97 o 
  -6 -18   7        1.59       -1.05     11.06 o 
  -5 -18   7        0.54        3.79     10.01 o 
  -4 -18   7      250.38      216.11     20.02 o 
  -3 -18   7     1134.78     1141.55     40.67 o 
  -2 -18   7       35.61       41.94     11.91 o 
   0 -18   7      104.61       94.83     14.44 o 
   1 -18   7     2211.58     2197.74     59.95 o 
   2 -18   7        1.05        1.79     10.22 o 
   3 -18   7      189.09      197.79     13.68 o 
   4 -18   7       25.31       28.49      8.32 o 
   5 -18   7      530.38      559.47     20.66 o 
   6 -18   7       45.42       42.14      9.51 o 
   7 -18   7      100.21      131.39     17.07 o 
  -7 -17   7       37.70       27.71     12.85 o 
  -6 -17   7      315.09      314.52     24.13 o 
  -5 -17   7      431.18      413.99     26.87 o 
  -4 -17   7      213.28      216.85     20.76 o 
  -3 -17   7        8.92        6.32      9.17 o 
  -2 -17   7      360.92      381.85     23.50 o 
  -1 -17   7     2037.52     2076.78     55.32 o 
   0 -17   7      118.17       89.77     14.12 o 
   1 -17   7       16.27        4.95     10.54 o 
   2 -17   7        4.27        7.04      6.63 o 
   3 -17   7     1246.91     1250.46     29.07 o 
   4 -17   7        3.25       -1.56      6.86 o 
   5 -17   7      219.48      223.13     13.74 o 
   6 -17   7      135.27      144.76     12.56 o 
   7 -17   7      535.93      564.09     21.52 o 
  -8 -16   7      158.46      154.15     19.18 o 
  -7 -16   7      177.25      137.08     18.12 o 
  -6 -16   7      596.29      597.43     31.61 o 
  -5 -16   7        0.06       -2.21      8.96 o 
  -4 -16   7     1018.32     1023.96     37.93 o 
  -3 -16   7     1180.53     1222.05     40.57 o 
  -2 -16   7      123.32      109.69     13.91 o 
  -1 -16   7        1.06        0.89      6.09 o 
   0 -16   7      115.60      106.17      7.32 o 
   1 -16   7     1619.90     1655.00     32.79 o 
   2 -16   7      406.52      384.02     15.57 o 
   3 -16   7       15.91        8.44      6.69 o 
   4 -16   7       59.81       56.07      8.46 o 
   5 -16   7     1287.27     1301.42     40.94 o 
   6 -16   7        0.23       -5.03      6.92 o 
   7 -16   7        8.66        0.60      7.23 o 
   8 -16   7       11.16       16.96     11.06 o 
  -8 -15   7      667.90      622.51     33.51 o 
  -7 -15   7        5.00       10.33     10.75 o 
  -6 -15   7      981.98     1024.69     40.14 o 
  -5 -15   7       19.20        8.32     10.01 o 
  -4 -15   7     1031.41     1012.68     36.88 o 
  -3 -15   7       91.44       82.50     11.91 o 
  -2 -15   7       75.83       78.29     11.38 o 
  -1 -15   7     1440.72     1545.88     24.89 o 
   0 -15   7     2658.26     2686.59     36.27 o 
   1 -15   7        9.67        7.18      5.96 o 
   2 -15   7     1142.64     1097.94     25.30 o 
   3 -15   7     1120.55     1168.06     26.74 o 
   4 -15   7      280.29      254.20     13.39 o 
   5 -15   7       32.45       31.93      7.73 o 
   6 -15   7       52.86       47.38      8.59 o 
   7 -15   7      616.29      579.94     28.13 o 
   8 -15   7        0.50        5.37     10.22 o 
  -9 -14   7       19.94       33.51     13.59 o 
  -8 -14   7      164.61      212.63     21.39 o 
  -7 -14   7      117.56      121.91     16.44 o 
  -6 -14   7     1612.77     1658.79     52.05 o 
  -5 -14   7        0.14       -7.59      8.32 o 
  -4 -14   7       22.19       25.92      9.48 o 
  -3 -14   7      450.30      378.06     21.39 o 
  -2 -14   7     3588.61     3594.35     55.39 o 
  -1 -14   7        4.46        2.60      4.15 o 
   0 -14   7      594.51      652.34     14.56 o 
   1 -14   7       99.11       88.17      6.38 o 
   2 -14   7     1918.02     1797.31     49.05 o 
   3 -14   7       32.25       20.37      8.38 o 
   4 -14   7      203.95      161.27     11.54 o 
   5 -14   7     2321.70     2241.53     41.78 o 
   6 -14   7      308.81      270.34     14.66 o 
   7 -14   7        9.27        1.16      9.06 o 
   8 -14   7      210.70      201.57     19.39 o 
   9 -14   7      556.24      603.12     31.40 o 
  -9 -13   7      447.56      555.71     32.77 o 
  -8 -13   7      857.27      907.63     39.41 o 
  -7 -13   7      254.80      241.61     20.76 o 
  -6 -13   7      454.23      438.75     24.97 o 
  -5 -13   7       93.92       76.18     12.54 o 
  -4 -13   7     3784.90     3557.61     81.66 o 
  -3 -13   7      200.97      192.05     15.38 o 
  -2 -13   7      641.47      598.55     18.86 o 
  -1 -13   7      583.18      612.56     13.89 o 
   0 -13   7     1296.53     1340.55     21.62 o 
   1 -13   7      152.52      145.50      7.91 o 
   2 -13   7     1947.31     1866.94     33.88 o 
   3 -13   7     1405.49     1353.30     27.91 o 
   4 -13   7     1258.51     1291.40     28.03 o 
   5 -13   7        4.43       -1.62      5.99 o 
   6 -13   7      834.86      812.27     22.95 o 
   7 -13   7      532.16      502.81     25.60 o 
   8 -13   7      149.01      168.80     18.23 o 
   9 -13   7        0.00       -4.53     10.01 o 
 -10 -12   7       23.70       30.56     13.59 o 
  -9 -12   7      285.68      319.37     24.76 o 
  -8 -12   7        2.31       10.54     10.64 o 
  -7 -12   7      844.79      866.75     35.51 o 
  -6 -12   7      942.66      910.27     34.98 o 
  -5 -12   7      440.70      420.84     23.18 o 
  -4 -12   7      998.27      955.82     50.84 o 
  -3 -12   7      304.63      292.79     12.58 o 
  -2 -12   7     5732.86     5899.82     65.93 o 
  -1 -12   7        0.82       -0.69      3.59 o 
   0 -12   7     2837.37     2847.05     36.13 o 
   1 -12   7       47.54       49.92      6.78 o 
   2 -12   7     6327.42     6093.48     67.92 o 
   3 -12   7       79.62       66.98      7.89 o 
   4 -12   7     1070.17     1023.98     23.66 o 
   5 -12   7      192.45      202.43     12.25 o 
   6 -12   7      976.78      989.64     24.81 o 
   7 -12   7        2.05       -7.06      9.27 o 
   8 -12   7      266.69      220.85     20.23 o 
   9 -12   7      373.72      356.35     23.92 o 
  10 -12   7       65.29       73.44     14.54 o 
 -10 -11   7        3.89      -10.75     10.75 o 
  -9 -11   7      694.29      703.75     34.03 o 
  -8 -11   7       68.73       64.80     13.59 o 
  -7 -11   7      518.19      544.64     28.24 o 
  -6 -11   7       10.25        2.42      8.53 o 
  -5 -11   7     1014.79     1036.37     40.78 o 
  -4 -11   7     3800.65     3754.78     56.70 o 
  -3 -11   7     1280.50     1247.32     62.22 o 
  -2 -11   7     1178.14     1155.36     18.72 o 
  -1 -11   7     1693.76     1666.01     23.96 o 
   0 -11   7     8646.10     8778.04     92.94 o 
   1 -11   7       85.41       84.06      8.91 o 
   2 -11   7       75.52       61.36      6.75 o 
   3 -11   7       20.11        4.98      5.13 o 
   4 -11   7     2053.04     2105.73     37.09 o 
   5 -11   7        0.03       -5.04      5.04 o 
   6 -11   7      728.79      688.15     27.50 o 
   7 -11   7      248.50      240.13     18.86 o 
   8 -11   7     1598.04     1566.81     47.52 o 
   9 -11   7       15.34        7.48      9.69 o 
  10 -11   7       89.91       51.63     13.38 o 
 -11 -10   7      106.14      107.90     18.02 o 
 -10 -10   7       20.25       -3.48     10.96 o 
  -9 -10   7     1141.47     1119.84     42.25 o 
  -8 -10   7        8.29       13.07     10.12 o 
  -7 -10   7      912.87      936.10     23.87 o 
  -6 -10   7      203.27      205.22     25.81 o 
  -5 -10   7     5871.03     5848.15     82.05 o 
  -4 -10   7      115.98      119.04      9.12 o 
  -3 -10   7     6522.10     6323.71    167.01 o 
  -2 -10   7      833.52      864.60     15.15 o 
  -1 -10   7     3059.86     3043.04     42.40 o 
   0 -10   7        4.67        2.07      3.14 o 
   1 -10   7     3662.60     3694.43     43.50 o 
   2 -10   7     5714.72     5686.02     77.39 o 
   3 -10   7       80.46       64.83      6.52 o 
   4 -10   7      674.32      698.91     18.50 o 
   5 -10   7      392.15      338.23     13.49 o 
   6 -10   7     4369.76     4331.53     91.14 o 
   7 -10   7        2.85        0.74      8.96 o 
   8 -10   7      184.31      179.65     16.86 o 
   9 -10   7        2.26       -5.69      9.69 o 
  10 -10   7      483.23      516.09     28.03 o 
 -11  -9   7      397.76      405.45     28.55 o 
 -10  -9   7        0.32       -7.90     10.75 o 
  -9  -9   7      228.89      243.50     21.71 o 
  -8  -9   7      196.99      212.81     12.98 o 
  -7  -9   7     2082.77     2012.95     37.45 o 
  -6  -9   7       11.72        3.30      5.46 o 
  -5  -9   7     1497.59     1499.68     29.24 o 
  -4  -9   7        0.34        6.53      5.03 o 
  -3  -9   7     1943.76     1918.60     32.96 o 
  -2  -9   7      209.89      222.57      7.34 o 
  -1  -9   7     5776.51     5915.05     64.35 o 
   0  -9   7     1965.76     1976.55     26.05 o 
   1  -9   7     1723.42     1759.36     23.97 o 
   2  -9   7       85.25      107.01      7.71 o 
   3  -9   7     4199.85     4176.81     59.69 o 
   4  -9   7     3365.77     3275.67     49.94 o 
   5  -9   7      547.82      527.36     22.44 o 
   6  -9   7        0.21        3.27      8.01 o 
   7  -9   7      584.30      547.38     24.87 o 
   8  -9   7     1269.33     1209.30     39.20 o 
   9  -9   7        3.77       -3.90      9.90 o 
  10  -9   7       39.13       37.30     12.01 o 
  11  -9   7       10.17        9.69     12.12 o 
 -11  -8   7       33.94       29.71     12.64 o 
 -10  -8   7      123.77      134.13     17.17 o 
  -9  -8   7      718.47      714.06     21.62 o 
  -8  -8   7      183.29      181.34     12.14 o 
  -7  -8   7       57.34       69.51     11.27 o 
  -6  -8   7      224.00      221.47     11.20 o 
  -5  -8   7     4777.75     4728.97     94.09 o 
  -4  -8   7      148.14      165.82      9.53 o 
  -3  -8   7     2190.26     2188.91     56.63 o 
  -2  -8   7     1709.74     1737.30     23.18 o 
  -1  -8   7     9123.36     9038.22     93.95 o 
   0  -8   7      537.85      504.94     11.40 o 
   1  -8   7     5780.70     5523.66     60.18 o 
   2  -8   7      593.60      580.37     14.68 o 
   3  -8   7     1942.84     1930.86     32.37 o 
   4  -8   7       50.91       30.03      7.48 o 
   5  -8   7      190.52      194.72     14.65 o 
   6  -8   7     1969.03     2048.12     51.10 o 
   7  -8   7      673.88      690.58     27.29 o 
   8  -8   7        0.20       10.12      8.32 o 
   9  -8   7       63.46       61.96     13.28 o 
  10  -8   7      888.15      910.58     36.04 o 
  11  -8   7       12.60       -9.80     10.85 o 
 -11  -7   7      103.13       84.40     14.75 o 
 -10  -7   7       72.67       51.21     13.28 o 
  -9  -7   7        8.55        4.00      6.30 o 
  -8  -7   7      303.63      306.65     14.27 o 
  -7  -7   7     1174.40     1155.60     26.05 o 
  -6  -7   7      949.08      935.20     28.29 o 
  -5  -7   7     2586.36     2519.65     40.89 o 
  -4  -7   7     1648.64     1617.15     29.10 o 
  -3  -7   7     7155.93     7091.65     93.64 o 
  -2  -7   7      261.02      256.46      7.21 o 
  -1  -7   7     4221.99     4037.51     45.24 o 
   0  -7   7        3.82        4.75      2.52 o 
   1  -7   7    12214.37    12430.94    131.59 o 
   2  -7   7      730.98      750.15     22.34 o 
   3  -7   7     2471.29     2627.64     56.06 o 
   4  -7   7      567.53      576.36     20.97 o 
   5  -7   7     2615.09     2587.81     57.85 o 
   6  -7   7       32.90       31.93      8.01 o 
   7  -7   7     3942.03     3700.59     79.55 o 
   8  -7   7      976.93      970.11     33.61 o 
   9  -7   7      508.37      545.59     27.08 o 
  10  -7   7       12.80       -3.16      9.59 o 
  11  -7   7      101.56       87.67     15.70 o 
 -10  -6   7      565.68      655.45     34.03 o 
  -9  -6   7       36.74       29.65      7.88 o 
  -8  -6   7      705.11      700.18     26.76 o 
  -7  -6   7      371.86      372.75     14.60 o 
  -6  -6   7     1538.96     1448.08     28.42 o 
  -5  -6   7     1922.90     1947.71     33.66 o 
  -4  -6   7      255.10      263.33     16.70 o 
  -3  -6   7      684.26      706.27     17.91 o 
  -2  -6   7     4505.86     4314.19     59.88 o 
  -1  -6   7     3828.31     3532.93     39.87 o 
   0  -6   7     4044.20     4172.79     46.13 o 
   1  -6   7     3451.89     3322.50     48.62 o 
   2  -6   7       13.40       -1.79      4.00 o 
   3  -6   7    11842.62    11517.98    200.30 o 
   4  -6   7       22.64       21.81      6.43 o 
   5  -6   7     1575.89     1585.25     40.04 o 
   6  -6   7        1.21       -3.27      6.64 o 
   7  -6   7     1900.02     1804.62     46.68 o 
   8  -6   7       89.18      100.94     12.54 o 
   9  -6   7      400.40      418.62     23.81 o 
  10  -6   7      335.02      336.23     22.55 o 
  11  -6   7      357.56      407.35     26.66 o 
  12  -6   7       18.07       12.85     13.70 o 
 -11  -5   7       24.39       12.33     11.80 o 
 -10  -5   7      712.45      760.08     23.17 o 
  -9  -5   7        4.97        7.69      9.80 o 
  -8  -5   7     2768.53     2650.01     45.30 o 
  -7  -5   7      882.68      887.60     35.35 o 
  -6  -5   7     1280.13     1261.37     43.10 o 
  -5  -5   7       65.68       55.61      5.91 o 
  -4  -5   7     3226.41     3180.25     47.37 o 
  -3  -5   7      583.89      571.20     14.19 o 
  -2  -5   7      244.75      359.09     15.28 o 
  -1  -5   7     2363.59     2292.56     34.83 o 
   0  -5   7     2375.65     2416.02     35.91 o 
   1  -5   7    17211.21    16843.65    285.23 o 
   2  -5   7       30.72       48.57      6.11 o 
   3  -5   7       93.24       96.52      8.64 o 
   4  -5   7     1041.36     1026.70     28.24 o 
   5  -5   7     7794.12     7919.28    143.93 o 
   6  -5   7       61.87       71.75      9.38 o 
   7  -5   7      569.34      537.69     22.55 o 
   8  -5   7      289.08      260.89     19.60 o 
   9  -5   7     1343.06     1392.74     42.25 o 
  10  -5   7        7.70        3.58     10.12 o 
  11  -5   7      311.97      321.16     23.18 o 
  12  -5   7       68.05       53.21     15.49 o 
 -12  -4   7      314.98      332.22     25.71 o 
 -11  -4   7        0.57       -1.69      9.90 o 
 -10  -4   7      294.50      316.33     15.57 o 
  -9  -4   7      111.10       97.10      9.57 o 
  -8  -4   7     1676.66     1656.96     34.67 o 
  -7  -4   7       25.06       33.59     11.12 o 
  -6  -4   7     1445.60     1421.32     30.24 o 
  -5  -4   7      620.40      648.88     20.55 o 
  -4  -4   7     5054.02     5060.43     69.34 o 
  -3  -4   7     2411.53     2482.38     54.37 o 
  -2  -4   7    10509.57    10641.01    158.10 o 
  -1  -4   7      691.56      637.72     14.23 o 
   0  -4   7     2279.38     2137.93     32.26 o 
   1  -4   7      745.79      856.74     22.97 o 
   2  -4   7     3725.57     3710.81     70.91 o 
   3  -4   7     1675.54     1486.94     34.56 o 
   4  -4   7     3562.27     3594.49     70.81 o 
   5  -4   7     1551.38     1509.59     37.41 o 
   6  -4   7      290.21      266.58     15.59 o 
   7  -4   7     6381.50     6316.86    120.65 o 
   8  -4   7       34.17       47.52     10.43 o 
   9  -4   7      285.74      289.65     20.13 o 
  10  -4   7        0.59       -8.32      8.32 o 
  11  -4   7      594.94      614.82     30.56 o 
  12  -4   7        1.54       -7.80     12.33 o 
 -12  -3   7        5.05        9.48     11.49 o 
 -11  -3   7      206.59      233.70     22.23 o 
 -10  -3   7      610.14      664.66     31.29 o 
  -9  -3   7      193.13      203.38     12.24 o 
  -8  -3   7     1030.41     1085.78     25.17 o 
  -7  -3   7      651.92      654.34     18.22 o 
  -6  -3   7     2775.25     2753.80     43.70 o 
  -5  -3   7       56.39       59.41      5.66 o 
  -4  -3   7     9271.29     9055.77    115.98 o 
  -3  -3   7      503.72      612.62     14.56 o 
  -2  -3   7    19342.00    19829.08    240.73 o 
  -1  -3   7     6250.29     6922.01     88.82 o 
   0  -3   7     3389.62     3309.29     45.85 o 
   1  -3   7     2263.84     2180.78     45.10 o 
   2  -3   7     3682.13     3831.78     72.28 o 
   3  -3   7      268.59      268.48     12.33 o 
   4  -3   7     4804.08     4775.13     89.46 o 
   5  -3   7     5537.24     5418.29    101.57 o 
   6  -3   7     2521.93     2523.54     55.32 o 
   7  -3   7      423.76      517.67     21.81 o 
   8  -3   7     1001.02      957.58     32.66 o 
   9  -3   7     2197.49     2172.46     55.00 o 
  10  -3   7       19.20       10.54     10.33 o 
  11  -3   7      267.89      255.62     20.65 o 
  12  -3   7        0.14      -12.54     12.54 o 
 -12  -2   7       83.61       82.82     16.75 o 
 -11  -2   7      119.60      141.30     18.12 o 
 -10  -2   7       85.33       70.17     14.65 o 
  -9  -2   7     1196.47     1168.20     26.98 o 
  -8  -2   7      763.91      768.31     20.33 o 
  -7  -2   7        9.30       19.06      5.34 o 
  -6  -2   7      312.83      329.93     12.40 o 
  -5  -2   7     2905.26     2932.91     44.44 o 
  -4  -2   7     8689.88     8566.52    109.98 o 
  -3  -2   7     4195.65     4495.30     61.20 o 
  -2  -2   7     3260.12     3384.00     37.40 o 
  -1  -2   7     2011.50     2128.97     31.92 o 
   0  -2   7    13080.71    13514.05    230.23 o 
   1  -2   7      159.64      142.03      8.64 o 
   2  -2   7    13251.11    13515.21    229.28 o 
   3  -2   7      104.34       76.71      7.80 o 
   4  -2   7     7320.23     7300.25    129.92 o 
   5  -2   7       49.08       54.26      7.48 o 
   6  -2   7     3501.20     3493.76     70.91 o 
   7  -2   7     2379.09     2327.98     53.63 o 
   8  -2   7      154.04      159.84     15.07 o 
   9  -2   7      225.88      198.20     16.12 o 
  10  -2   7      235.94      252.35     20.02 o 
  11  -2   7     1236.81     1227.63     41.41 o 
  12  -2   7      101.80      129.39     18.02 o 
  13  -2   7      109.16      152.57     19.70 o 
 -12  -1   7        0.66      -11.27     11.27 o 
 -11  -1   7      386.72      355.61     24.55 o 
 -10  -1   7      206.73      230.44     20.02 o 
  -9  -1   7      398.30      399.97     24.23 o 
  -8  -1   7       15.90       12.39      5.76 o 
  -7  -1   7     3665.46     3620.09     94.15 o 
  -6  -1   7     2516.35     2429.34     39.33 o 
  -5  -1   7       42.33       43.55      5.20 o 
  -4  -1   7      407.89      416.26     11.84 o 
  -3  -1   7     1518.99     1248.81     23.81 o 
  -2  -1   7    11265.87    11846.47    201.65 o 
  -1  -1   7     4474.19     4669.91     60.85 o 
   0  -1   7     7112.85     7237.45    127.28 o 
   1  -1   7     4493.10     4339.86     79.45 o 
   2  -1   7    11339.92    10821.72    184.81 o 
   3  -1   7       43.10       32.03      5.16 o 
   4  -1   7     4916.98     4856.26     89.35 o 
   5  -1   7    11638.85    12340.79    213.05 o 
   6  -1   7     4227.89     4393.70     85.14 o 
   7  -1   7       11.77       10.12      7.38 o 
   8  -1   7     1797.33     1731.39     44.57 o 
   9  -1   7      262.47      233.70     17.07 o 
  10  -1   7       97.20      121.80     14.65 o 
  11  -1   7      102.23      129.92     16.33 o 
  12  -1   7      203.77      213.90     22.34 o 
  13  -1   7      162.17      225.17     23.50 o 
 -11   0   7      415.73      438.96     27.08 o 
 -10   0   7        9.91       -4.43     10.43 o 
  -9   0   7     1105.10     1117.63     39.09 o 
  -8   0   7       88.09       93.04      8.15 o 
  -7   0   7      282.60      278.47     11.94 o 
  -6   0   7      132.86      109.23      8.43 o 
  -5   0   7     8452.65     8317.97    107.65 o 
  -4   0   7     8103.67     8007.08     82.76 o 
  -3   0   7      472.51      395.49     14.49 o 
  -2   0   7      771.46      781.49     12.59 o 
  -1   0   7      697.57      589.75     11.44 o 
   0   0   7     1141.43     1132.41     18.35 o 
   1   0   7     1735.18     1723.49     36.04 o 
   2   0   7     3750.54     3713.98     68.59 o 
   3   0   7       16.11       51.74      5.69 o 
   4   0   7    23159.82    23531.09    392.39 o 
   5   0   7      243.69      228.65     12.22 o 
   6   0   7     8272.89     8470.14    150.89 o 
   7   0   7      134.94      108.21     11.80 o 
   8   0   7     1378.75     1359.45     36.98 o 
   9   0   7       26.63       21.81      9.80 o 
  10   0   7      796.98      794.36     30.03 o 
  11   0   7      798.73      833.77     34.35 o 
  12   0   7      323.76      352.03     24.02 o 
 -11   1   7      241.18      260.15     23.50 o 
 -10   1   7       74.36       86.82     14.22 o 
  -9   1   7      458.28      554.76     27.61 o 
  -8   1   7        0.13       -8.22      8.22 o 
  -7   1   7     3994.41     3911.86     57.84 o 
  -6   1   7      478.87      440.08     13.50 o 
  -5   1   7     4529.06     4705.29     69.86 o 
  -4   1   7        2.52        7.18      2.36 o 
  -3   1   7    16058.42    16520.41    164.42 o 
  -2   1   7     4547.31     4699.02     90.77 o 
  -1   1   7     2469.42     2534.36     96.36 o 
   0   1   7     1951.13     2103.90     29.99 o 
   1   1   7     7814.14     7697.74     95.81 o 
   2   1   7     5148.35     4836.66     86.30 o 
   3   1   7      406.65      405.66     12.96 o 
   4   1   7     1505.69     1447.32     32.14 o 
   5   1   7     3577.03     3709.23     70.91 o 
   6   1   7     2385.73     2362.54     50.26 o 
   7   1   7      507.79      458.87     18.44 o 
   8   1   7     1664.31     1661.85     42.15 o 
   9   1   7       12.02        0.42      9.06 o 
  10   1   7     3310.48     3470.37     77.02 o 
  11   1   7       88.68       88.61     14.44 o 
 -11   2   7      207.44      256.36     22.02 o 
 -10   2   7       34.55       42.25     12.33 o 
  -9   2   7      858.34      845.04     33.61 o 
  -8   2   7      245.95      271.00     19.28 o 
  -7   2   7     1514.75     1503.69     42.67 o 
  -6   2   7      362.60      334.21     11.60 o 
  -5   2   7     3774.85     3920.63     64.48 o 
  -4   2   7      207.31      199.39      6.14 o 
  -3   2   7      597.82      573.81      9.87 o 
  -2   2   7       79.42      101.23     20.86 o 
  -1   2   7     4631.63     4559.56     73.70 o 
   0   2   7    17986.89    18672.53    223.98 o 
   1   2   7     3085.84     2988.73     40.61 o 
   2   2   7       15.15       39.41      5.37 o 
   3   2   7      854.83      797.94     19.70 o 
   4   2   7     2917.87     3124.66     59.11 o 
   5   2   7       27.02       43.62      5.90 o 
   6   2   7     1820.82     1744.88     39.41 o 
   7   2   7     1415.67     1434.26     36.04 o 
   8   2   7     2740.65     2800.23     60.69 o 
   9   2   7      306.18      310.41     19.28 o 
  10   2   7      327.12      352.66     21.28 o 
 -11   3   7        1.28       -8.11     11.06 o 
 -10   3   7      838.55      854.42     35.72 o 
  -9   3   7     1483.22     1473.03     46.36 o 
  -8   3   7       26.20       28.98     10.12 o 
  -7   3   7      838.39      833.66     30.24 o 
  -6   3   7      108.15      101.84      7.56 o 
  -5   3   7     3939.69     3771.36     42.83 o 
  -4   3   7      220.94      223.06      6.57 o 
  -3   3   7     7224.51     7073.87     89.55 o 
  -2   3   7     2851.37     3141.49     42.87 o 
  -1   3   7     4725.98     4740.59     61.39 o 
   0   3   7       47.33       47.00      3.94 o 
   1   3   7     8682.86     8695.28    107.55 o 
   2   3   7     4943.68     5040.97     88.82 o 
   3   3   7    13635.15    14248.29    173.06 o 
   4   3   7     2166.37     2391.18     38.04 o 
   5   3   7     6477.68     6559.10    116.01 o 
   6   3   7     3740.16     3808.49     72.70 o 
   7   3   7      371.00      385.33     16.65 o 
   8   3   7        4.08       -0.42      6.43 o 
   9   3   7      582.33      535.90     23.39 o 
 -11   4   7        0.51      -10.43     10.43 o 
 -10   4   7      114.27      132.55     16.86 o 
  -9   4   7        0.88       -2.74     10.22 o 
  -8   4   7     1119.20     1111.09     37.62 o 
  -7   4   7     1349.44     1342.90     40.04 o 
  -6   4   7       25.46       14.33      7.06 o 
  -5   4   7     1680.10     1573.20     29.08 o 
  -4   4   7     3485.64     3240.86     45.84 o 
  -3   4   7      908.61      723.33     14.73 o 
  -2   4   7      607.08      590.19     13.49 o 
  -1   4   7     1443.00     1481.55     23.20 o 
   0   4   7     2158.79     2393.62     33.89 o 
   1   4   7    13628.63    14100.74    246.30 o 
   2   4   7     1889.53     2058.93     29.82 o 
   3   4   7    20747.89    20517.84    474.31 o 
   4   4   7        1.47       -1.85      2.41 o 
   5   4   7     4190.25     4227.58     68.17 o 
   6   4   7      201.30      219.05     15.91 o 
   7   4   7     2187.95     2223.42     36.30 o 
   8   4   7     1126.70     1212.64     37.72 o 
   9   4   7      646.26      672.45     30.45 o 
  10   4   7      127.38      125.18     16.02 o 
 -11   5   7       22.61       13.38     12.75 o 
 -10   5   7      964.83      980.02     39.09 o 
  -9   5   7      249.50      244.66     20.23 o 
  -8   5   7      277.77      294.08     20.13 o 
  -7   5   7       68.13       59.32     10.64 o 
  -6   5   7     2646.56     2635.33     61.01 o 
  -5   5   7     1148.83     1128.85     21.69 o 
  -4   5   7      712.73      694.34     15.69 o 
  -3   5   7     2085.25     2069.26     31.65 o 
  -2   5   7     3683.84     3844.18     51.93 o 
  -1   5   7     7421.85     7530.24     94.40 o 
   0   5   7     1816.91     1832.90     27.33 o 
   1   5   7     6958.07     7930.36    128.81 o 
   2   5   7      712.66      615.66     15.38 o 
   3   5   7      554.64      477.71     10.68 o 
   4   5   7      338.59      340.19     10.33 o 
   5   5   7     4756.34     4621.28     98.41 o 
   6   5   7       36.98       32.85      5.43 o 
   7   5   7     2112.79     2242.77     36.16 o 
   8   5   7       12.60       -6.01      9.38 o 
   9   5   7     2026.46     2026.63     55.32 o 
  10   5   7      404.84      397.44     24.76 o 
 -11   6   7       25.10       47.94     14.75 o 
 -10   6   7      273.15      291.02     23.50 o 
  -9   6   7       14.99       -9.90      9.90 o 
  -8   6   7      803.87      814.91     32.03 o 
  -7   6   7        1.10       -3.58      7.38 o 
  -6   6   7      703.69      750.74     18.11 o 
  -5   6   7       42.89       49.11      5.46 o 
  -4   6   7     6445.11     6427.05    112.80 o 
  -3   6   7     5947.62     6095.65     79.53 o 
  -2   6   7     1479.99     1439.23     48.26 o 
  -1   6   7      458.45      467.86     11.49 o 
   0   6   7     5244.68     5160.58     76.97 o 
   1   6   7    30062.11    31610.73    382.04 o 
   2   6   7       81.89       73.06     11.17 o 
   3   6   7    10739.41    10760.52    132.30 o 
   4   6   7      133.78      111.30     14.65 o 
   5   6   7     5308.31     5532.72     72.44 o 
   6   6   7      164.43      153.89     21.65 o 
   7   6   7     3972.30     3910.06     85.14 o 
   8   6   7      790.39      797.94     31.29 o 
   9   6   7      797.47      718.92     31.08 o 
  10   6   7        0.74       -7.27      9.48 o 
  12   6   7      108.91      106.21     15.81 o 
 -10   7   7      419.17      440.96     26.76 o 
  -9   7   7       74.00       64.06     14.01 o 
  -8   7   7      185.27      221.80     18.54 o 
  -7   7   7      185.37      132.87     14.65 o 
  -6   7   7     1493.52     1437.58     27.51 o 
  -5   7   7       85.41       82.97      6.71 o 
  -4   7   7      985.94      906.01     19.14 o 
  -3   7   7      149.31      132.73      7.45 o 
  -2   7   7     7482.19     7642.86     97.29 o 
  -1   7   7      557.91      547.67     12.51 o 
   0   7   7     1886.46     1885.86     42.99 o 
   1   7   7     2831.11     3016.82     41.30 o 
   2   7   7    12173.30    12618.76    413.88 o 
   3   7   7    10715.92    10958.60    135.02 o 
   4   7   7     1102.86     1142.55     19.10 o 
   5   7   7      274.56      261.10     16.96 o 
   6   7   7      547.52      623.77     24.66 o 
   7   7   7     1390.28     1451.85     42.46 o 
   8   7   7      242.50      260.36     18.86 o 
   9   7   7      718.12      763.07     31.72 o 
  10   7   7        8.68       -5.48      9.27 o 
  12   7   7        2.50       -9.69      9.69 o 
 -10   8   7      252.98      256.67     22.55 o 
  -9   8   7        0.14       -9.69      9.69 o 
  -8   8   7      564.21      604.07     28.87 o 
  -7   8   7      301.68      239.18     19.07 o 
  -6   8   7     1049.78     1070.47     23.32 o 
  -5   8   7       29.45       29.76      5.48 o 
  -4   8   7     3537.72     3447.99     50.55 o 
  -3   8   7      112.50       89.13      6.67 o 
  -2   8   7     1289.46     1227.27     22.12 o 
  -1   8   7     1530.69     1570.06     25.58 o 
   0   8   7     8828.61     8573.44    107.22 o 
   1   8   7      384.14      386.92     15.44 o 
   2   8   7     3446.86     3446.31     54.42 o 
   3   8   7      747.56      803.36     25.08 o 
   4   8   7    11068.14    11148.88    203.46 o 
   5   8   7     3568.50     3343.08     72.60 o 
   6   8   7      480.31      425.47     21.49 o 
   7   8   7     1054.81     1020.37     34.56 o 
   8   8   7      603.39      564.45     26.34 o 
   9   8   7     1970.82     2031.58     55.42 o 
  12   8   7        6.81        9.69     11.59 o 
 -10   9   7       24.76       26.87     11.70 o 
  -9   9   7      488.33      482.05     27.61 o 
  -8   9   7      355.67      338.23     22.02 o 
  -7   9   7       14.04       10.33      8.96 o 
  -6   9   7      632.80      611.40     18.60 o 
  -5   9   7     1792.84     1774.34     33.93 o 
  -4   9   7     2584.06     2474.01     39.41 o 
  -3   9   7        4.81       -1.50      4.09 o 
  -2   9   7     4126.96     4039.08     96.57 o 
  -1   9   7       94.46      103.98     11.12 o 
   0   9   7     2993.27     2856.34     40.59 o 
   1   9   7      556.50      586.44     12.08 o 
   2   9   7     5309.02     5125.05    101.15 o 
   3   9   7       28.72       21.49      7.27 o 
   4   9   7      497.81      447.70     21.18 o 
   5   9   7     1796.55     1841.08     47.94 o 
   6   9   7     6232.89     5994.96    119.38 o 
   7   9   7     1003.71      967.80     33.61 o 
   8   9   7       64.11       51.00     10.96 o 
   9   9   7      160.99      145.72     15.38 o 
  11   9   7      405.95      354.77     24.76 o 
  12   9   7        1.41       -2.84     11.70 o 
 -10  10   7        6.14       -8.53     10.12 o 
  -9  10   7       12.64       18.97     11.70 o 
  -8  10   7       17.61       13.28     10.33 o 
  -7  10   7      936.03      886.89     22.78 o 
  -6  10   7      614.63      600.50     18.09 o 
  -5  10   7       10.36        8.91      6.27 o 
  -4  10   7     1630.04     1693.67     30.61 o 
  -3  10   7     1829.76     1746.34     30.39 o 
  -2  10   7     6076.77     6007.17     79.86 o 
  -1  10   7       87.41       91.11      6.62 o 
   0  10   7     2589.35     2482.44     36.32 o 
   1  10   7      805.03      829.66     29.08 o 
   3  10   7       32.44       20.65      7.69 o 
   4  10   7     7750.53     7411.73    142.14 o 
   5  10   7        3.89        8.75      8.11 o 
   6  10   7       85.26       67.43     10.85 o 
   7  10   7       94.26       80.40     11.59 o 
   8  10   7      751.79      718.50     29.92 o 
   9  10   7      414.35      455.92     24.13 o 
  11  10   7       78.51       60.69     14.22 o 
  12  10   7      230.97      192.61     21.18 o 
 -10  11   7        0.01       -9.80      9.80 o 
  -9  11   7      321.48      328.01     24.23 o 
  -8  11   7      101.72       96.31     14.22 o 
  -7  11   7      100.22       97.86      9.31 o 
  -6  11   7      365.12      329.59     13.93 o 
  -5  11   7     1821.12     1795.92     33.29 o 
  -4  11   7      239.32      201.70     10.95 o 
  -3  11   7      349.75      323.59     12.59 o 
  -2  11   7     1083.94     1022.96     21.17 o 
  -1  11   7     3978.14     4062.33     56.59 o 
   0  11   7     1914.39     1852.65     29.16 o 
   1  11   7        4.50       -1.05      6.32 o 
   2  11   7     4982.28     4778.92     97.04 o 
   3  11   7      440.63      444.86     21.81 o 
   4  11   7     1364.55     1264.93     37.72 o 
   5  11   7      274.28      281.54     19.28 o 
   6  11   7      218.08      208.10     16.23 o 
   7  11   7      324.61      303.35     19.28 o 
   8  11   7      427.75      400.61     23.29 o 
   9  11   7        3.68       10.64     10.12 o 
  11  11   7      106.25       91.35     16.23 o 
  -9  12   7       87.39       81.13     14.54 o 
  -8  12   7       70.84       75.13     14.54 o 
  -7  12   7     1113.41     1160.84     27.75 o 
  -6  12   7       85.35       90.43      9.46 o 
  -5  12   7        1.01        8.52      7.27 o 
  -4  12   7      296.91      263.49     13.49 o 
  -3  12   7     1352.55     1337.27     26.15 o 
  -2  12   7     1333.91     1293.96     24.82 o 
  -1  12   7       38.14       23.40      4.83 o 
   0  12   7     1186.26     1257.98     36.98 o 
   1  12   7     3466.91     3360.79     73.76 o 
   2  12   7     1365.97     1350.70     39.41 o 
   3  12   7     1824.56     1832.12     48.26 o 
   4  12   7     2909.21     2661.78     63.01 o 
   5  12   7     2078.75     1982.69     51.63 o 
   6  12   7     1510.92     1567.12     44.78 o 
   7  12   7        1.17       -3.90      7.90 o 
   8  12   7     1279.32     1207.30     39.72 o 
  10  12   7      279.25      244.56     22.65 o 
  11  12   7        0.98      -10.75     10.75 o 
  -9  13   7      163.62      184.92     19.39 o 
  -8  13   7      148.05      163.85     18.12 o 
  -7  13   7      397.83      403.88     17.17 o 
  -6  13   7       19.17       17.51     13.49 o 
  -5  13   7     3527.00     3463.33     55.01 o 
  -4  13   7        1.63       -5.17      5.17 o 
  -3  13   7      125.46      132.34     12.17 o 
  -2  13   7      706.29      761.74     42.62 o 
  -1  13   7     2437.93     2377.82     58.58 o 
   0  13   7      303.41      319.05     18.97 o 
   1  13   7        0.97        3.69      7.38 o 
   2  13   7      867.37      816.17     29.71 o 
   3  13   7     1741.74     1744.03     46.99 o 
   4  13   7      426.84      405.35     21.28 o 
   5  13   7      131.89      126.02     14.44 o 
   6  13   7      234.46      236.76     19.28 o 
   7  13   7      559.90      544.43     26.97 o 
   8  13   7     1382.94     1450.27     45.73 o 
  10  13   7      712.96      659.49     35.30 o 
  11  13   7        6.19      -10.64     11.17 o 
  -9  14   7       67.41       69.75     15.38 o 
  -8  14   7        7.62        4.21      9.90 o 
  -7  14   7      521.37      531.62     19.45 o 
  -6  14   7      336.53      374.33     16.74 o 
  -5  14   7     1325.26     1365.00     29.57 o 
  -4  14   7       55.50       64.33     13.33 o 
  -3  14   7     1931.03     2034.54     68.01 o 
  -2  14   7      350.36      332.75     20.76 o 
  -1  14   7      825.62      802.26     31.19 o 
   0  14   7      284.34      256.04     18.44 o 
   1  14   7     4521.83     4710.33     99.89 o 
   2  14   7       58.87       84.19     12.75 o 
   3  14   7      561.53      523.88     25.29 o 
   4  14   7      243.19      212.74     18.44 o 
   5  14   7     1877.29     1901.66     51.95 o 
   6  14   7      358.56      370.15     22.55 o 
   7  14   7        2.05       -9.06      9.06 o 
   8  14   7      350.46      392.60     25.29 o 
   9  14   7      414.67      396.71     26.97 o 
  10  14   7      296.26      332.85     25.71 o 
  -8  15   7      179.65      185.02     19.60 o 
  -7  15   7      162.08      155.83     12.47 o 
  -6  15   7        7.16        5.15      7.49 o 
  -5  15   7      200.02      196.54     23.13 o 
  -4  15   7      849.31      821.69     32.19 o 
  -3  15   7       88.00       88.40     13.07 o 
  -2  15   7       14.72       13.28      9.69 o 
  -1  15   7     2620.97     2543.56     64.48 o 
   0  15   7       95.82       80.08     13.91 o 
   1  15   7     1346.48     1332.16     41.41 o 
   2  15   7       47.02       32.45     10.12 o 
   3  15   7      590.72      568.03     26.76 o 
   4  15   7      491.74      489.11     25.92 o 
   5  15   7       74.02       72.39     12.22 o 
   6  15   7      149.01      138.24     15.07 o 
   7  15   7      799.72      886.14     34.67 o 
   8  15   7      200.48      201.15     20.34 o 
   9  15   7       62.18       50.37     14.22 o 
  10  15   7      100.59      111.16     18.02 o 
  -8  16   7       31.14       34.14     12.75 o 
  -7  16   7       15.63        6.70      7.70 o 
  -6  16   7      750.63      791.59     29.19 o 
  -5  16   7       97.37      121.91     16.86 o 
  -4  16   7      100.40       88.19     14.01 o 
  -3  16   7      281.06      270.48     20.65 o 
  -2  16   7      797.76      688.89     30.56 o 
  -1  16   7      555.48      555.49     27.29 o 
   0  16   7       28.63       23.08     12.12 o 
   1  16   7     1676.54     1676.07     49.10 o 
   2  16   7      543.01      475.73     24.66 o 
   3  16   7      528.24      438.85     24.13 o 
   4  16   7       54.14       51.10     12.96 o 
   5  16   7     1973.74     1894.92     53.53 o 
   6  16   7        0.02       19.07     11.17 o 
   7  16   7      219.48      222.85     20.44 o 
   8  16   7       42.33       15.17     12.96 o 
   9  16   7      395.24      396.07     27.29 o 
  -8  17   7      228.51      254.67     22.76 o 
  -7  17   7        1.04       -4.21     12.12 o 
  -6  17   7       45.75       38.56     14.65 o 
  -5  17   7       31.12       40.67     14.33 o 
  -4  17   7      641.39      604.91     30.35 o 
  -3  17   7      202.98      199.88     20.55 o 
  -2  17   7      117.05       84.72     14.44 o 
  -1  17   7      668.55      663.18     30.77 o 
   0  17   7      981.04      991.82     38.25 o 
   1  17   7      108.26      108.84     15.49 o 
   2  17   7       53.50       54.79     12.22 o 
   3  17   7      567.30      550.54     27.40 o 
   4  17   7      327.08      340.12     22.65 o 
   5  17   7      260.56      248.77     20.55 o 
   6  17   7        1.74        7.90     11.49 o 
   7  17   7     1064.34     1056.97     28.40 o 
   8  17   7       10.41      -10.12     10.12 o 
   9  17   7      308.60      316.63     25.29 o 
  -7  18   7        5.32       -9.06     12.33 o 
  -6  18   7      567.65      601.01     33.40 o 
  -5  18   7        3.47       -2.63     11.70 o 
  -4  18   7        8.49        9.80     11.59 o 
  -3  18   7        0.48       -9.69      9.69 o 
  -2  18   7      609.84      619.56     31.19 o 
  -1  18   7      104.20       85.45     15.81 o 
   0  18   7       21.10       17.70     11.06 o 
   1  18   7       78.62       72.81     13.59 o 
   2  18   7      420.23      385.75     24.13 o 
   3  18   7      553.26      526.31     27.61 o 
   4  18   7        0.00       -7.06     10.85 o 
   5  18   7      536.57      569.73     28.77 o 
   6  18   7      311.63      326.36     37.04 o 
   7  18   7      365.25      365.72     17.99 o 
   8  18   7        0.08        4.95     10.54 o 
  -6  19   7        3.56        6.22     12.43 o 
  -5  19   7        3.35       -3.79     12.85 o 
  -4  19   7      342.17      341.60     25.60 o 
  -3  19   7       44.66       41.94     13.70 o 
  -2  19   7      282.91      272.48     22.65 o 
  -1  19   7       14.76        6.43     10.85 o 
   0  19   7     1101.74     1017.11     39.83 o 
   1  19   7      111.77      112.43     16.33 o 
   2  19   7       32.91       50.68     13.49 o 
   3  19   7       92.99       84.31     10.03 o 
   4  19   7      763.58      750.89     23.49 o 
   5  19   7      348.69      306.36     16.61 o 
   6  19   7        2.23       -1.02      7.48 o 
   7  19   7       97.06       89.77     10.69 o 
   8  19   7       77.44       47.31     15.07 o 
  -5  20   7       91.16       83.77     18.54 o 
  -4  20   7       84.15       78.29     16.54 o 
  -3  20   7       30.53       35.19     14.65 o 
  -2  20   7      544.95      579.20     32.98 o 
  -1  20   7       83.35      100.52     16.96 o 
   0  20   7       55.16       40.57     13.59 o 
   1  20   7        1.05       -0.74     11.38 o 
   2  20   7     1417.95     1563.01     52.05 o 
   3  20   7        0.86        1.48     11.70 o 
   4  20   7       59.12       53.01      9.24 o 
   5  20   7      119.48      118.06     11.63 o 
   6  20   7      305.60      297.45     17.28 o 
   7  20   7       85.16       74.18     15.70 o 
  -4  21   7       84.85      108.42     18.65 o 
  -3  21   7      181.28      240.34     23.92 o 
  -2  21   7       92.15      125.49     19.60 o 
  -1  21   7       78.79       87.14     16.86 o 
   0  21   7      435.87      423.26     28.55 o 
   1  21   7       16.72       35.82     13.91 o 
   2  21   7      106.16      117.17     17.81 o 
   3  21   7        5.82      -12.01     12.75 o 
   4  21   7      584.05      691.31     35.30 o 
   5  21   7        0.38       -1.85      8.27 o 
   6  21   7        4.49       -6.81      7.98 o 
  -2  22   7       73.56       71.12     16.44 o 
  -1  22   7       75.01       82.50     18.02 o 
   0  22   7       98.47      130.13     18.86 o 
   1  22   7        0.37        3.16     13.91 o 
   2  22   7      354.22      364.78     26.97 o 
   3  22   7       73.41       83.03     16.96 o 
   4  22   7       67.77       49.84     16.02 o 
   5  22   7        0.21       -8.24      8.37 o 
   6  22   7      233.55      240.01     16.84 o 
   1  23   7      242.16      248.77     26.45 o 
   2  23   7       79.12       55.74     16.12 o 
   3  23   7        3.36      -11.59     11.59 o 
   4  23   7      220.68      229.38     25.92 o 
   2 -22   8        0.67       -4.32     12.96 o 
  -4 -21   8      134.70      138.03     19.18 o 
   1 -21   8       39.28       44.25     14.54 o 
   2 -21   8        3.83       12.54     12.22 o 
   3 -21   8      672.68      682.57     34.77 o 
  -5 -20   8       12.58        2.32     11.38 o 
  -4 -20   8      232.58      236.65     23.50 o 
  -3 -20   8      133.75      143.09     17.28 o 
   1 -20   8      668.57      713.33     33.51 o 
   2 -20   8      200.90      218.85     22.23 o 
   3 -20   8       65.44       87.56     16.86 o 
   4 -20   8      257.09      288.92     25.71 o 
  -5 -19   8        1.90       -3.16     10.64 o 
  -4 -19   8      178.25      152.57     17.81 o 
  -3 -19   8        0.95       -8.53      8.53 o 
  -2 -19   8      487.72      508.40     27.92 o 
   1 -19   8        0.92       -7.59     10.85 o 
   2 -19   8      345.37      354.88     24.02 o 
   3 -19   8      283.11      333.28     24.34 o 
   4 -19   8      100.39      105.98     11.11 o 
   5 -19   8       37.12       41.79     11.70 o 
   6 -19   8       84.19       79.24     15.81 o 
  -6 -18   8      631.94      645.27     33.93 o 
  -5 -18   8        2.97        1.26     11.49 o 
  -4 -18   8      339.61      406.93     26.24 o 
  -3 -18   8       70.29       43.31     13.28 o 
  -2 -18   8     1335.61     1355.86     44.36 o 
   0 -18   8      373.53      402.40     24.02 o 
   1 -18   8      154.27      151.83     17.28 o 
   2 -18   8      624.12      646.43     31.08 o 
   3 -18   8       11.46       11.37      7.96 o 
   4 -18   8      828.90      860.52     25.17 o 
   5 -18   8      279.47      309.55     19.07 o 
   6 -18   8      130.50      125.44     12.14 o 
  -7 -17   8       73.31       65.85     16.23 o 
  -6 -17   8       62.96       79.45     15.49 o 
  -5 -17   8      425.68      485.43     27.92 o 
  -4 -17   8      736.50      686.99     31.93 o 
  -3 -17   8        0.46       -5.37      8.75 o 
  -2 -17   8      165.47      157.42     17.91 o 
  -1 -17   8       33.84       29.92     10.85 o 
   0 -17   8     1390.84     1491.05     44.78 o 
   1 -17   8       89.67       85.18      9.28 o 
   2 -17   8      672.95      663.55     20.60 o 
   3 -17   8        5.29        4.98      7.00 o 
   4 -17   8      931.38      935.07     41.83 o 
   5 -17   8        0.00       -3.89      7.21 o 
   6 -17   8      152.51      161.22     13.15 o 
   7 -17   8      249.85      295.24     22.86 o 
  -7 -16   8      551.69      577.10     33.19 o 
  -6 -16   8      398.60      426.00     27.29 o 
  -5 -16   8       46.89       48.68     12.43 o 
  -4 -16   8      143.88      165.95     17.81 o 
  -3 -16   8      503.67      521.88     26.45 o 
  -2 -16   8     2079.21     2125.46     57.74 o 
  -1 -16   8      154.93      158.89     17.07 o 
   0 -16   8      958.07     1010.23     20.01 o 
   1 -16   8      355.68      358.30     15.35 o 
   2 -16   8     1991.22     1959.64     37.41 o 
   3 -16   8      166.04      127.72     10.48 o 
   4 -16   8      418.24      427.58     16.97 o 
   5 -16   8        1.41        5.04     15.33 o 
   6 -16   8      420.49      425.49     18.67 o 
   7 -16   8       24.08       13.07     10.75 o 
   8 -16   8      304.47      330.01     25.18 o 
  -8 -15   8       42.16       44.46     15.38 o 
  -7 -15   8      340.17      370.05     26.97 o 
  -6 -15   8       17.04       25.39     11.38 o 
  -5 -15   8     1535.05     1457.54     47.73 o 
  -4 -15   8      214.71      217.27     18.86 o 
  -3 -15   8      300.71      264.16     19.49 o 
  -2 -15   8      151.52      171.12     17.60 o 
  -1 -15   8     1646.74     1696.48     33.07 o 
   0 -15   8      599.52      664.31     15.65 o 
   1 -15   8      128.59      117.64      9.64 o 
   2 -15   8        1.50       -1.37      5.59 o 
   3 -15   8      316.64      284.42     14.19 o 
   4 -15   8     1801.53     1752.43     90.19 o 
   5 -15   8        0.06       -6.80      6.80 o 
   6 -15   8      277.56      282.43     15.56 o 
   7 -15   8        3.48       -0.32      9.48 o 
   8 -15   8      354.65      378.06     24.76 o 
  -8 -14   8        6.85       -6.95     10.43 o 
  -7 -14   8      806.84      856.11     37.09 o 
  -6 -14   8        3.82      -10.33     10.33 o 
  -5 -14   8     1301.57     1193.70     41.62 o 
  -4 -14   8       43.75       33.09     10.43 o 
  -3 -14   8     1159.40     1149.76     38.14 o 
  -2 -14   8      414.41      412.84     15.46 o 
  -1 -14   8     1465.42     1496.77     24.16 o 
   0 -14   8       88.97       85.06      6.25 o 
   1 -14   8     1964.03     1958.95     28.85 o 
   2 -14   8      961.27      957.07     22.98 o 
   3 -14   8      589.55      613.37     33.66 o 
   4 -14   8      179.68      162.04     11.85 o 
   5 -14   8      988.28      984.85     25.82 o 
   6 -14   8      787.51      812.70     32.24 o 
   7 -14   8        0.09       -9.17      9.17 o 
   8 -14   8      100.45       82.29     14.33 o 
   9 -14   8       21.05       35.51     13.17 o 
  -9 -13   8       91.58      110.85     17.60 o 
  -8 -13   8      187.97      177.75     20.34 o 
  -7 -13   8      655.28      627.78     31.19 o 
  -6 -13   8        1.20       -3.90      9.06 o 
  -5 -13   8      739.91      765.70     31.93 o 
  -4 -13   8       20.49       21.30      6.69 o 
  -3 -13   8     3546.02     3524.68     55.18 o 
  -2 -13   8      259.37      280.33     12.92 o 
  -1 -13   8     2458.35     2522.28     33.98 o 
   0 -13   8       25.12       29.56      6.97 o 
   1 -13   8     1850.65     1813.86     26.83 o 
   2 -13   8       46.03       36.44      6.73 o 
   3 -13   8     1017.49      945.63     22.76 o 
   4 -13   8     1161.85     1121.73     26.02 o 
   5 -13   8      194.34      181.02     12.09 o 
   6 -13   8      224.82      234.34     19.28 o 
   7 -13   8      231.73      201.88     18.02 o 
   8 -13   8      874.57      952.31     37.51 o 
   9 -13   8        6.83       -0.84     11.27 o 
  -9 -12   8      372.98      394.18     27.40 o 
  -8 -12   8       51.98       32.35     12.43 o 
  -7 -12   8      281.28      279.43     21.60 o 
  -6 -12   8      984.57      983.18     37.09 o 
  -5 -12   8     1615.55     1486.72     39.83 o 
  -4 -12   8      110.63       98.92      8.82 o 
  -3 -12   8     4309.70     4316.03     64.22 o 
  -2 -12   8       73.72       71.26     11.38 o 
  -1 -12   8     3095.22     3105.33     39.24 o 
   0 -12   8        3.33       -3.83      3.83 o 
   1 -12   8     4067.39     4038.30     48.38 o 
   2 -12   8      203.33      201.17     11.43 o 
   3 -12   8      162.21      167.99     10.38 o 
   4 -12   8      574.21      518.48     17.09 o 
   5 -12   8     1604.80     1657.81     33.23 o 
   6 -12   8      284.93      278.27     19.18 o 
   7 -12   8      319.53      299.66     21.07 o 
   8 -12   8        0.11       -5.90      9.48 o 
   9 -12   8      228.87      226.33     20.76 o 
 -10 -11   8       98.62      122.12     18.97 o 
  -9 -11   8       40.28       36.88     13.28 o 
  -8 -11   8      800.41      796.57     35.09 o 
  -7 -11   8      243.25      203.25     19.07 o 
  -6 -11   8       21.46       18.25      6.85 o 
  -5 -11   8      324.32      330.50     14.33 o 
  -4 -11   8     1764.56     1679.03     32.29 o 
  -3 -11   8     3243.86     3160.77     49.75 o 
  -2 -11   8        0.49       -0.15      4.20 o 
  -1 -11   8      122.00      118.21      6.83 o 
   0 -11   8      187.84      180.51      8.02 o 
   1 -11   8     2711.49     2750.89     35.26 o 
   2 -11   8      144.05      143.51     12.43 o 
   3 -11   8     6370.27     6401.33     88.00 o 
   4 -11   8       58.90       90.43      9.22 o 
   5 -11   8     1616.01     1540.25     43.41 o 
   6 -11   8       25.49        9.80      9.27 o 
   7 -11   8      681.24      669.19     28.66 o 
   8 -11   8      440.78      398.60     24.13 o 
   9 -11   8      122.27      140.03     17.07 o 
  10 -11   8       68.45       89.67     15.91 o 
 -10 -10   8      674.34      699.85     34.88 o 
  -9 -10   8        9.73       -9.69      9.69 o 
  -8 -10   8      565.05      523.04     27.82 o 
  -7 -10   8       38.49       41.43      7.62 o 
  -6 -10   8     2922.99     2837.08     47.57 o 
  -5 -10   8      484.66      472.72     16.79 o 
  -4 -10   8     2934.35     2868.43     46.56 o 
  -3 -10   8      163.37      167.79      9.66 o 
  -2 -10   8     2314.31     2305.75     30.70 o 
  -1 -10   8     1696.76     1697.38     24.12 o 
   0 -10   8        0.78       -2.97      3.22 o 
   1 -10   8     3851.02     3733.85     44.41 o 
   2 -10   8     6277.74     6099.94     82.72 o 
   3 -10   8     3907.64     3910.78     70.07 o 
   4 -10   8        9.12        5.15      6.64 o 
   5 -10   8      651.93      599.54     24.97 o 
   6 -10   8      169.96      163.00     16.44 o 
   7 -10   8     1975.52     1890.28     51.74 o 
   8 -10   8       88.85       89.04     14.33 o 
   9 -10   8      633.34      629.88     30.56 o 
  10 -10   8       70.76       50.89     13.28 o 
 -11  -9   8       51.33       60.80     16.12 o 
 -10  -9   8      350.53      351.93     26.55 o 
  -9  -9   8       19.87       18.12     12.01 o 
  -8  -9   8      862.80      827.55     23.41 o 
  -7  -9   8        5.19        1.90      6.65 o 
  -6  -9   8     1200.44     1149.44     26.09 o 
  -5  -9   8      550.30      527.34     17.12 o 
  -4  -9   8     3714.56     3651.40     55.46 o 
  -3  -9   8      881.07      803.40     19.26 o 
  -2  -9   8      480.83      496.90     10.97 o 
  -1  -9   8      233.02      234.54      8.08 o 
   0  -9   8     3668.98     3509.57     41.55 o 
   1  -9   8     2471.96     2513.89     31.98 o 
   2  -9   8      575.57      568.04     15.24 o 
   3  -9   8     2292.14     2370.10     38.62 o 
   4  -9   8       34.47       32.03      8.01 o 
   5  -9   8     1856.74     1763.21     45.73 o 
   6  -9   8       87.87       68.59     10.75 o 
   7  -9   8      810.13      788.04     30.35 o 
   8  -9   8       69.76       70.70     13.49 o 
   9  -9   8     1208.65     1282.00     43.31 o 
  10  -9   8       30.08       22.23     11.38 o 
  11  -9   8      231.49      251.62     22.55 o 
 -11  -8   8        4.90       -5.90     11.27 o 
 -10  -8   8      289.86      276.48     22.65 o 
  -9  -8   8      133.66      132.12     16.44 o 
  -8  -8   8      989.29      934.15     24.73 o 
  -7  -8   8       38.74       26.38      7.07 o 
  -6  -8   8     1949.20     1854.40     34.79 o 
  -5  -8   8      865.09      865.42     50.68 o 
  -4  -8   8     2513.20     2535.43     53.74 o 
  -3  -8   8      582.82      561.29     21.92 o 
  -2  -8   8     6549.82     6372.56     68.69 o 
  -1  -8   8        1.43        7.26      3.52 o 
   0  -8   8     2105.81     2119.41     27.54 o 
   1  -8   8      750.06      721.19     13.42 o 
   2  -8   8     9021.52     9026.21    116.69 o 
   3  -8   8     3925.89     3833.25     77.55 o 
   4  -8   8       68.05       78.81      9.59 o 
   5  -8   8        9.84       -0.63      6.11 o 
   6  -8   8     1930.26     2076.47     52.26 o 
   7  -8   8     1520.11     1569.86     44.46 o 
   8  -8   8      155.98      181.02     17.70 o 
   9  -8   8      414.66      462.56     25.50 o 
  10  -8   8       29.37       23.29     12.75 o 
  11  -8   8      425.37      453.18     27.50 o 
 -11  -7   8      306.10      326.95     24.23 o 
 -10  -7   8      164.99      179.44     18.02 o 
  -9  -7   8       63.24       58.32      9.05 o 
  -8  -7   8      188.79      180.34     12.23 o 
  -7  -7   8     1350.02     1344.64     28.92 o 
  -6  -7   8     1316.13     1304.22     27.46 o 
  -5  -7   8       14.72        6.71      4.84 o 
  -4  -7   8     1020.46     1034.52     22.34 o 
  -3  -7   8      405.27      385.20     12.62 o 
  -2  -7   8     5152.10     5252.83     72.14 o 
  -1  -7   8     2565.98     2538.99     39.45 o 
   0  -7   8    14918.61    15213.98    188.24 o 
   1  -7   8      576.13      570.72     14.31 o 
   2  -7   8     4361.78     4257.99     82.92 o 
   3  -7   8      481.48      492.38     19.18 o 
   4  -7   8     2057.53     1855.72     44.68 o 
   5  -7   8      774.13      721.87     25.18 o 
   6  -7   8      488.79      437.69     20.76 o 
   7  -7   8      856.82      900.47     31.61 o 
   8  -7   8     1098.22     1084.65     36.14 o 
   9  -7   8     1199.21     1271.46     41.62 o 
  10  -7   8       47.12       58.69     13.28 o 
  11  -7   8      220.85      267.53     22.97 o 
 -11  -6   8        3.92        1.16     11.59 o 
 -10  -6   8       40.64       46.55      8.53 o 
  -9  -6   8     1307.95     1291.23     29.87 o 
  -8  -6   8      827.22      762.97     21.57 o 
  -7  -6   8      577.82      556.16     17.49 o 
  -6  -6   8      539.41      531.63     16.30 o 
  -5  -6   8      633.17      638.52     17.28 o 
  -4  -6   8     1395.64     1443.71     27.11 o 
  -3  -6   8       13.02        5.14      3.98 o 
  -2  -6   8     6545.17     6561.69     87.21 o 
  -1  -6   8     4871.51     5082.23     69.27 o 
   0  -6   8     6090.47     6056.78     80.26 o 
   1  -6   8       53.42       70.07      7.59 o 
   2  -6   8     2664.21     2420.91     51.84 o 
   3  -6   8       95.63       79.24      8.43 o 
   4  -6   8     2879.48     2801.39     59.95 o 
   5  -6   8       11.49        7.59      6.22 o 
   6  -6   8     2925.31     2933.21     65.12 o 
   7  -6   8      704.96      690.15     26.87 o 
   8  -6   8      576.07      585.74     25.71 o 
   9  -6   8       10.62        6.95      8.96 o 
  10  -6   8      445.42      498.07     26.13 o 
  11  -6   8      337.76      317.89     22.97 o 
 -11  -5   8      595.50      610.81     30.87 o 
 -10  -5   8       36.65       28.24      8.60 o 
  -9  -5   8      410.32      429.70     17.06 o 
  -8  -5   8       82.77       89.12      8.92 o 
  -7  -5   8     2748.52     2719.36     45.51 o 
  -6  -5   8      471.94      470.51     15.30 o 
  -5  -5   8      947.88      920.35     20.82 o 
  -4  -5   8     1724.67     1688.31     30.10 o 
  -3  -5   8     3954.67     3698.74     53.56 o 
  -2  -5   8     4558.56     4536.34     62.91 o 
  -1  -5   8       33.00       46.53      4.72 o 
   0  -5   8     1298.72     1162.87     26.97 o 
   1  -5   8      651.48      758.85     22.65 o 
   2  -5   8     5361.67     5399.53    100.20 o 
   4  -5   8     8238.32     8312.61    149.62 o 
   5  -5   8        1.62        5.48      6.43 o 
   6  -5   8     5446.96     5676.54    109.79 o 
   7  -5   8      575.48      551.60     23.29 o 
   8  -5   8     3414.04     3220.12     72.70 o 
   9  -5   8      284.97      253.72     19.70 o 
  10  -5   8      149.36      170.06     18.02 o 
  11  -5   8       24.78       15.91     12.33 o 
  12  -5   8      312.14      357.19     25.50 o 
 -11  -4   8      214.10      221.80     22.02 o 
 -10  -4   8        9.33       10.33     11.49 o 
  -9  -4   8     1852.28     1826.65     36.54 o 
  -8  -4   8       18.73       14.19      7.38 o 
  -7  -4   8       21.55       17.02      7.90 o 
  -6  -4   8        4.93        1.33     14.38 o 
  -5  -4   8     7156.94     6993.57     93.85 o 
  -4  -4   8      352.33      367.61     17.60 o 
  -3  -4   8     3682.11     4045.24     57.36 o 
  -2  -4   8     3170.54     3128.52     45.77 o 
  -1  -4   8    14802.74    15355.25    188.95 o 
   0  -4   8     4722.57     4632.53     62.65 o 
   1  -4   8     2886.03     3250.04     64.27 o 
   2  -4   8     2499.68     2399.21     50.26 o 
   3  -4   8     4517.78     4523.72     85.77 o 
   4  -4   8     3864.18     3537.59     70.70 o 
   5  -4   8      155.27      155.94     12.12 o 
   6  -4   8     1156.36     1161.99     33.19 o 
   7  -4   8       27.48       12.85      8.11 o 
   8  -4   8     1109.80     1033.65     33.51 o 
   9  -4   8        0.28       -2.53      8.01 o 
  10  -4   8      626.07      593.85     27.40 o 
  11  -4   8       25.59       11.80     12.54 o 
  12  -4   8      271.08      327.06     24.45 o 
 -11  -3   8      224.71      257.10     23.39 o 
 -10  -3   8      123.89      131.71     17.07 o 
  -9  -3   8      321.85      338.52     15.32 o 
  -8  -3   8       62.39       63.93      7.93 o 
  -7  -3   8     1921.86     1930.58     35.20 o 
  -6  -3   8       10.11        8.41      5.28 o 
  -5  -3   8     2058.44     2009.22     34.42 o 
  -4  -3   8      581.64      536.04     14.52 o 
  -3  -3   8    12347.15    12476.98    156.11 o 
  -2  -3   8     3499.33     3704.43     52.33 o 
  -1  -3   8      302.60      279.22     14.22 o 
   0  -3   8      330.31      482.48     17.17 o 
   1  -3   8    14569.95    14777.19    251.72 o 
   2  -3   8     2986.94     2933.84     58.58 o 
   3  -3   8     2878.95     3012.13     60.38 o 
   4  -3   8      216.35      122.75      9.90 o 
   5  -3   8     1545.25     1543.31     37.93 o 
   6  -3   8     5761.20     5391.00    103.47 o 
   7  -3   8       89.77       94.09     10.85 o 
   8  -3   8     2935.55     2780.11     63.64 o 
   9  -3   8      170.70      170.06     16.44 o 
  10  -3   8      485.30      476.68     24.45 o 
  11  -3   8       15.96        9.48     10.64 o 
  12  -3   8      452.97      479.95     28.03 o 
 -11  -2   8      204.79      238.55     22.97 o 
 -10  -2   8       40.28       38.67     12.33 o 
  -9  -2   8      489.50      492.80     17.68 o 
  -8  -2   8     1905.71     1905.88     49.84 o 
  -7  -2   8      746.76      737.94     19.58 o 
  -6  -2   8        7.30        1.15      5.74 o 
  -5  -2   8     3999.29     3890.80     56.62 o 
  -4  -2   8       49.22       50.89      5.25 o 
  -3  -2   8     2624.84     2644.37     40.16 o 
  -2  -2   8     5512.95     6188.21     65.20 o 
  -1  -2   8     9556.05     9768.40    122.85 o 
   0  -2   8       40.68       59.74      6.64 o 
   1  -2   8     2467.40     2500.68     50.89 o 
   2  -2   8     2769.27     2886.53     57.32 o 
   3  -2   8     9631.23     9395.26    164.06 o 
   4  -2   8     3208.49     3092.63     61.96 o 
   5  -2   8     4613.08     4752.58     90.83 o 
   6  -2   8      664.38      665.08     23.39 o 
   7  -2   8      931.47      925.65     29.08 o 
   8  -2   8      980.71      956.63     31.40 o 
   9  -2   8        8.92       10.75      8.64 o 
  10  -2   8      381.30      387.22     22.86 o 
  11  -2   8      101.50       95.57     16.33 o 
  12  -2   8      328.33      376.27     26.03 o 
  13  -2   8        4.68        5.27     12.75 o 
 -11  -1   8       16.76       13.38     12.54 o 
 -10  -1   8      721.06      723.98     33.40 o 
  -9  -1   8      124.97      119.91     14.65 o 
  -8  -1   8       32.87       28.36      9.27 o 
  -7  -1   8      592.44      608.41     17.31 o 
  -6  -1   8     3277.05     3161.42     48.72 o 
  -5  -1   8     5036.33     5162.33     71.53 o 
  -4  -1   8      732.71      785.07     17.42 o 
  -3  -1   8     8837.76     9212.13     99.57 o 
  -2  -1   8      233.95      333.10      7.22 o 
  -1  -1   8     2723.63     2671.81     37.22 o 
   0  -1   8     2690.77     2960.71     58.69 o 
   1  -1   8    19522.47    19300.07    324.21 o 
   2  -1   8        6.87       21.28      4.43 o 
   3  -1   8      911.40      918.69     24.02 o 
   4  -1   8      341.02      334.65     14.22 o 
   5  -1   8    12204.18    12636.77    218.32 o 
   6  -1   8     1734.64     1707.47     41.20 o 
   7  -1   8      242.97      228.22     14.75 o 
   8  -1   8      779.18      757.48     27.18 o 
   9  -1   8     1108.96     1080.64     35.19 o 
  10  -1   8      658.04      677.51     28.87 o 
  11  -1   8       14.80       20.55     12.12 o 
  12  -1   8      250.30      255.83     23.08 o 
 -11   0   8        0.90        0.11     11.49 o 
 -10   0   8       38.21       46.89     12.54 o 
  -9   0   8       12.93       10.75      9.80 o 
  -8   0   8     2389.42     2378.45     60.59 o 
  -7   0   8      775.47      775.09     19.64 o 
  -6   0   8       16.22       11.97      4.94 o 
  -5   0   8      679.49      646.93     16.37 o 
  -4   0   8     4848.48     4966.03     67.91 o 
  -3   0   8     3511.63     3247.69     36.58 o 
  -2   0   8      171.69      159.17      5.23 o 
  -1   0   8     6629.43     6775.51    115.75 o 
   0   0   8     1183.49     1070.91     25.13 o 
   1   0   8     7641.68     7608.02    133.39 o 
   2   0   8      245.10      253.30     10.85 o 
   3   0   8     2303.19     2090.90     43.20 o 
   4   0   8      106.73      115.48      9.27 o 
   5   0   8      944.35      965.48     26.13 o 
   6   0   8      212.00      204.20     13.38 o 
   7   0   8     5497.90     5510.91    104.84 o 
   8   0   8       94.33       73.23     11.06 o 
   9   0   8      460.57      448.55     21.60 o 
  10   0   8       77.87       75.65     12.12 o 
  11   0   8      946.63     1022.48     37.83 o 
  12   0   8      257.71      246.35     22.65 o 
 -11   1   8        6.07       13.59     11.38 o 
 -10   1   8      852.77      905.21     37.41 o 
  -9   1   8        0.02       -1.05      8.85 o 
  -8   1   8      195.11      183.87     18.23 o 
  -7   1   8       69.98       59.03      8.53 o 
  -6   1   8     3136.90     3228.97     49.22 o 
  -5   1   8      635.80      605.80     15.60 o 
  -4   1   8       86.26      117.39      7.70 o 
  -3   1   8     1113.09     1135.75     18.62 o 
  -2   1   8    10885.86    10927.27    134.26 o 
  -1   1   8     5780.13     6075.00     77.37 o 
   0   1   8     5695.37     5996.62     76.48 o 
   1   1   8     4387.75     4323.72     57.06 o 
   2   1   8     3619.96     3430.01     64.38 o 
   3   1   8     6493.05     6582.17    116.11 o 
   4   1   8      482.24      494.17     16.75 o 
   5   1   8     6942.41     6852.12    122.65 o 
   6   1   8      105.37      105.68     10.75 o 
   7   1   8     1758.89     1767.32     42.25 o 
   8   1   8       31.83       11.80      8.11 o 
   9   1   8     3048.19     3035.73     67.54 o 
  10   1   8      177.52      145.62     15.28 o 
  11   1   8      123.21      132.66     15.38 o 
 -11   2   8       99.50      122.96     17.70 o 
 -10   2   8      260.87      326.22     24.66 o 
  -9   2   8       88.57       90.83     14.22 o 
  -8   2   8     2179.92     2206.70     57.85 o 
  -7   2   8       25.47       30.35      9.90 o 
  -6   2   8       72.42       84.53     19.55 o 
  -5   2   8      275.08      296.86     16.65 o 
  -4   2   8     7395.00     7469.41     78.20 o 
  -3   2   8     1407.47     1418.27     25.18 o 
  -2   2   8      312.07      289.75      8.50 o 
  -1   2   8      916.51      877.45     16.03 o 
   0   2   8     6879.43     7207.52     90.70 o 
   1   2   8     4421.05     4691.99     61.35 o 
   2   2   8     1263.52     1242.49     27.92 o 
   3   2   8     8838.96     8932.59    153.84 o 
   4   2   8     7907.31     7848.47    136.87 o 
   5   2   8     4782.88     4836.77     89.04 o 
   6   2   8      181.75      199.25     12.12 o 
   7   2   8     2299.48     2242.63     49.84 o 
   8   2   8       60.32       66.91     10.43 o 
   9   2   8     1603.09     1624.65     43.31 o 
  10   2   8      271.50      259.20     18.97 o 
 -11   3   8        5.69       10.75     12.01 o 
 -10   3   8      235.74      239.39     22.34 o 
  -9   3   8      372.40      393.65     24.02 o 
  -8   3   8      224.37      226.33     18.44 o 
  -7   3   8      310.31      271.95     18.44 o 
  -6   3   8     2179.73     2219.75     36.57 o 
  -5   3   8       86.39       88.49      9.06 o 
  -4   3   8     6955.43     6768.33     95.36 o 
  -3   3   8      148.30       96.87      6.05 o 
  -2   3   8    10878.69    11014.10    135.67 o 
  -1   3   8       92.29       79.75      6.48 o 
   0   3   8        2.07       16.53     11.33 o 
   1   3   8      516.23      506.40     11.48 o 
   2   3   8    14732.38    14786.56    179.61 o 
   3   3   8      408.17      329.57      9.39 o 
   4   3   8      160.84      185.03      7.86 o 
   5   3   8     2487.69     2386.98     48.26 o 
   6   3   8     3275.87     3401.35     66.70 o 
   7   3   8     4471.25     4463.35     85.77 o 
   8   3   8      177.85      161.21     13.49 o 
   9   3   8     1178.67     1199.08     35.19 o 
  11   3   8      356.92      389.75     27.40 o 
 -11   4   8      245.23      267.11     22.97 o 
 -10   4   8      354.28      367.10     25.71 o 
  -9   4   8      132.95      176.81     18.44 o 
  -8   4   8      947.15      959.68     35.19 o 
  -7   4   8     1244.87     1286.22     39.62 o 
  -6   4   8     1256.04     1224.26     36.77 o 
  -5   4   8       43.71       38.47      5.07 o 
  -4   4   8     7552.27     7513.81    151.47 o 
  -3   4   8     1978.07     1891.16     29.55 o 
  -2   4   8     1004.65      926.60     17.27 o 
  -1   4   8      179.45      162.12      7.00 o 
   0   4   8    13284.20    14367.02    174.61 o 
   1   4   8     2249.13     2592.65     36.81 o 
   2   4   8      549.99      467.25     11.09 o 
   3   4   8      598.82      633.76     13.21 o 
   4   4   8     7079.01     6819.28     87.63 o 
   5   4   8      380.09      374.00     11.27 o 
   6   4   8      138.37      120.70      7.61 o 
   7   4   8     2137.22     2062.26     36.62 o 
   8   4   8     2852.93     2931.85     46.52 o 
   9   4   8      107.49      138.45     15.59 o 
  10   4   8        2.53       -8.96      8.96 o 
  11   4   8      245.30      281.01     24.34 o 
 -11   5   8        0.50       -9.80      9.80 o 
 -10   5   8        3.85        8.96     10.85 o 
  -9   5   8     1954.63     2019.36     58.06 o 
  -8   5   8      140.71      129.18     14.86 o 
  -7   5   8       55.99       40.36     10.33 o 
  -6   5   8      179.47      195.56     16.23 o 
  -5   5   8      522.58      510.56     13.82 o 
  -4   5   8     2412.27     2303.56     35.74 o 
  -3   5   8      273.90      295.02     10.07 o 
  -2   5   8     2418.23     2399.13     35.43 o 
  -1   5   8     6611.24     6578.54     84.05 o 
   0   5   8     3713.80     3891.48     83.66 o 
   1   5   8      710.87      834.82     20.97 o 
   2   5   8     9472.41     9688.78    160.32 o 
   3   5   8     1698.83     1824.84     27.88 o 
   4   5   8     2769.48     2922.13     41.57 o 
   5   5   8       27.12       20.08      5.58 o 
   6   5   8     5016.91     4782.91     75.13 o 
   7   5   8      262.80      278.29     18.49 o 
   8   5   8       12.58       -5.90     10.54 o 
   9   5   8       56.76       69.75     12.54 o 
  10   5   8      536.03      556.02     29.08 o 
 -10   6   8        2.43        2.95     10.96 o 
  -9   6   8        6.50       15.38     10.85 o 
  -8   6   8       96.97       98.62     14.12 o 
  -7   6   8     1463.49     1507.17     44.68 o 
  -6   6   8      753.15      733.04     27.71 o 
  -5   6   8      512.72      504.41     14.49 o 
  -4   6   8     1071.09     1122.46     21.92 o 
  -3   6   8     4687.67     4447.03     60.68 o 
  -2   6   8      244.67      228.21     12.38 o 
  -1   6   8       83.44       82.24      5.85 o 
   0   6   8    19953.28    21365.72    256.57 o 
   1   6   8    12938.65    14421.32    233.44 o 
   2   6   8     1423.46     1404.79     22.60 o 
   3   6   8       27.60       20.61      3.32 o 
   4   6   8     6379.79     6392.71     82.17 o 
   5   6   8      319.90      280.46     10.48 o 
   6   6   8     1084.60     1026.80     34.35 o 
   7   6   8      103.43      107.47     13.28 o 
   8   6   8     2515.98     2537.03     63.64 o 
   9   6   8      100.30      102.21     13.59 o 
  10   6   8       93.88       79.76     14.54 o 
 -10   7   8       18.40       15.70     12.54 o 
  -9   7   8     1065.06     1062.10     39.93 o 
  -8   7   8       33.00       17.17     10.43 o 
  -7   7   8      154.34      185.13     16.86 o 
  -6   7   8        0.64       -5.69      7.27 o 
  -5   7   8     1378.39     1345.54     25.75 o 
  -4   7   8     1249.93     1265.60     24.12 o 
  -3   7   8       68.12      127.54     12.06 o 
  -2   7   8     2497.19     2502.50     37.49 o 
  -1   7   8     8927.25     8470.79    106.87 o 
   0   7   8      816.89      811.56     16.07 o 
   1   7   8      143.43      130.97      6.66 o 
   2   7   8     4023.26     4048.91    114.27 o 
   3   7   8     1033.40     1028.67     23.60 o 
   4   7   8     2325.16     2296.56     48.94 o 
   5   7   8      757.82      681.83     25.50 o 
   6   7   8     8397.92     8213.78    157.31 o 
   7   7   8     1742.91     1724.33     47.84 o 
   8   7   8      321.44      287.13     20.13 o 
   9   7   8       21.45       26.13     10.96 o 
  10   7   8      926.81      943.35     37.09 o 
  12   7   8       42.71       41.20     12.85 o 
 -10   8   8       69.48       47.84     13.28 o 
  -9   8   8      137.23      119.28     16.12 o 
  -8   8   8       28.82       21.28     11.80 o 
  -7   8   8      845.37      839.35     32.14 o 
  -6   8   8      419.80      419.19     24.13 o 
  -5   8   8        8.52       21.17      5.28 o 
  -4   8   8      215.88      203.04      9.91 o 
  -3   8   8     9662.01     9694.63    123.20 o 
  -2   8   8        0.38       -1.77      3.48 o 
  -1   8   8     1553.05     1558.28     29.08 o 
   0   8   8       72.64       71.40      9.85 o 
   1   8   8     6268.78     6450.93     82.51 o 
   2   8   8     9567.64    10350.43    128.06 o 
   4   8   8      446.78      440.96     20.34 o 
   5   8   8     5881.39     5928.05    118.01 o 
   6   8   8      255.07      261.94     19.91 o 
   7   8   8      289.17      276.27     20.34 o 
   8   8   8     1416.53     1560.59     46.68 o 
   9   8   8        0.60       20.23     10.22 o 
  10   8   8      344.00      316.00     22.13 o 
  12   8   8      526.98      509.98     30.98 o 
 -10   9   8       18.98        2.63     10.85 o 
  -9   9   8      199.33      216.32     20.02 o 
  -8   9   8      407.86      406.93     24.45 o 
  -7   9   8      424.78      427.05     23.50 o 
  -6   9   8       61.24       49.12      7.36 o 
  -5   9   8     2620.64     2492.71     50.58 o 
  -4   9   8      576.90      596.97     16.23 o 
  -3   9   8      795.17      782.95     18.14 o 
  -2   9   8      294.43      302.09     11.38 o 
  -1   9   8     7245.70     7028.70     90.79 o 
   0   9   8        0.40       -2.60      2.60 o 
   1   9   8     1541.40     1597.26     31.93 o 
   2   9   8      177.61      151.10     13.91 o 
   3   9   8     8460.03     8978.43    167.85 o 
   4   9   8     1048.97     1041.45     32.98 o 
   5   9   8      329.56      328.64     20.97 o 
   6   9   8      246.51      260.15     18.65 o 
   7   9   8      911.45      895.09     32.56 o 
   8   9   8     1431.83     1384.94     43.73 o 
   9   9   8       19.32        1.37     10.43 o 
  10   9   8      558.88      558.34     29.40 o 
  12   9   8       77.53       56.69     15.28 o 
 -10  10   8      311.47      351.29     26.34 o 
  -9  10   8      127.35      122.12     16.44 o 
  -8  10   8       84.50       49.42     13.38 o 
  -7  10   8      433.13      419.47     23.60 o 
  -6  10   8      733.00      727.37     20.32 o 
  -5  10   8      505.39      497.32     15.79 o 
  -4  10   8        2.96        0.05      4.78 o 
  -3  10   8     6911.09     6852.89     91.16 o 
  -2  10   8     1825.47     1816.75     30.88 o 
  -1  10   8      451.57      441.83     12.30 o 
   0  10   8     1025.96     1058.71     19.61 o 
   1  10   8     8562.45     8656.74    161.63 o 
   2  10   8      931.72      943.77     30.87 o 
   3  10   8      381.26      322.53     18.76 o 
   4  10   8     1324.82     1226.79     37.72 o 
   5  10   8     5576.87     5662.42    114.64 o 
   6  10   8      691.62      676.35     28.03 o 
   7  10   8       21.53        2.84      8.32 o 
   8  10   8      119.18      118.85     14.86 o 
   9  10   8      950.00      906.47     34.56 o 
  12  10   8      171.35      180.70     20.55 o 
  -9  11   8        0.14       -8.85      9.59 o 
  -8  11   8      497.05      516.19     27.29 o 
  -7  11   8       79.98       87.45     13.17 o 
  -6  11   8       57.81       40.08      8.69 o 
  -5  11   8     1153.66     1111.03     28.77 o 
  -4  11   8     1154.19     1128.39     24.24 o 
  -3  11   8      547.16      580.42     16.17 o 
  -2  11   8      820.59      845.93     19.00 o 
  -1  11   8     1176.61     1246.16     23.11 o 
   0  11   8       13.51        4.69      3.70 o 
   1  11   8       71.58       44.04      9.06 o 
   2  11   8       10.25       -2.84      7.59 o 
   3  11   8     6378.04     6314.85    124.86 o 
   4  11   8     1753.99     1625.71     44.99 o 
   5  11   8      299.58      284.39     18.76 o 
   6  11   8       20.58       10.85      9.38 o 
   7  11   8     1029.87      944.30     34.56 o 
   8  11   8      150.42      154.36     16.54 o 
   9  11   8       63.90       52.26     13.38 o 
  11  11   8      523.74      543.27     32.56 o 
  -9  12   8       13.42       -0.84     11.38 o 
  -8  12   8        5.44        3.37     10.96 o 
  -7  12   8       13.20       20.55     10.54 o 
  -6  12   8     1548.24     1567.88     36.04 o 
  -5  12   8        3.52       -3.30      5.72 o 
  -4  12   8        4.17        4.39     11.91 o 
  -3  12   8     1408.99     1379.49     37.19 o 
  -2  12   8     2372.90     2315.11     55.69 o 
  -1  12   8     1130.05     1080.16     21.47 o 
   1  12   8     2633.72     2885.58     66.49 o 
   2  12   8     1446.94     1297.38     38.25 o 
   3  12   8        3.67        5.80      7.69 o 
   4  12   8     1146.61     1032.91     34.46 o 
   5  12   8     1387.33     1408.65     42.99 o 
   6  12   8      137.78       99.99     12.96 o 
   7  12   8      116.57       96.52     13.91 o 
   8  12   8        1.31        2.53     10.22 o 
   9  12   8     1494.70     1494.84     47.20 o 
  11  12   8       11.52        9.80     13.28 o 
  -9  13   8       39.75       37.93     13.91 o 
  -8  13   8      414.24      411.67     25.81 o 
  -7  13   8        0.05       -9.59      9.59 o 
  -6  13   8       41.58       67.28      8.93 o 
  -5  13   8       49.89       33.76      8.12 o 
  -4  13   8     1489.94     1426.22     28.98 o 
  -3  13   8       75.49       69.83      7.50 o 
  -2  13   8        5.28       12.27      5.05 o 
  -1  13   8       80.16       96.20     12.43 o 
   0  13   8     3008.01     2987.05     69.54 o 
   1  13   8      571.84      501.76     23.50 o 
   2  13   8      408.93      388.91     21.07 o 
   3  13   8     1625.30     1630.66     45.62 o 
   4  13   8      609.49      555.71     26.03 o 
   5  13   8     2240.22     2176.57     57.43 o 
   6  13   8        7.77       12.85     10.12 o 
   7  13   8     1662.37     1716.85     50.68 o 
   8  13   8      231.80      260.89     21.71 o 
   9  13   8      113.66      100.73     15.81 o 
  -9  14   8      106.32       89.88     15.91 o 
  -8  14   8       47.06       62.69     13.17 o 
  -7  14   8       35.15       25.14      8.63 o 
  -6  14   8     1495.60     1520.29     32.77 o 
  -5  14   8       18.20        9.48      9.06 o 
  -4  14   8       95.36       98.02      9.14 o 
  -3  14   8      173.19      182.92     17.17 o 
  -2  14   8     3163.56     3104.43     73.12 o 
  -1  14   8      118.75      109.48     13.70 o 
   0  14   8      198.73      159.00     16.44 o 
   1  14   8      365.40      359.72     21.39 o 
   2  14   8     1971.25     1752.67     48.78 o 
   3  14   8      261.40      200.93     17.17 o 
   4  14   8        3.31       -8.11      8.11 o 
   5  14   8      635.63      562.03     26.66 o 
   6  14   8      551.01      589.95     28.55 o 
   7  14   8      232.07      212.53     20.97 o 
   8  14   8       56.70       65.96     14.12 o 
  10  14   8       21.84       28.45     13.80 o 
  -8  15   8       66.17       85.87     14.75 o 
  -7  15   8      183.01      201.22     14.36 o 
  -6  15   8      217.84      236.55     14.21 o 
  -5  15   8      334.50      329.63     20.97 o 
  -4  15   8     1306.38     1422.14     46.15 o 
  -3  15   8      123.77      138.98     16.65 o 
  -2  15   8      250.54      270.69     20.02 o 
  -1  15   8       17.59        5.06     10.01 o 
   0  15   8     4787.35     4501.59     98.52 o 
   1  15   8        9.94       34.88     10.85 o 
   2  15   8      266.94      223.69     19.39 o 
   3  15   8       38.64       29.08     10.64 o 
   4  15   8     1988.08     1995.65     55.11 o 
   5  15   8       34.40       36.04     11.17 o 
   6  15   8       22.48       18.44     10.22 o 
   7  15   8      536.65      563.40     28.87 o 
   8  15   8      630.72      644.21     31.19 o 
  10  15   8        4.24       -6.85     10.85 o 
  -8  16   8       14.37        5.37     11.38 o 
  -7  16   8        8.87       12.18      7.62 o 
  -6  16   8       61.73       70.12     21.81 o 
  -5  16   8      809.72      866.43     36.77 o 
  -4  16   8       86.79       82.71     14.12 o 
  -3  16   8       77.05       46.05     12.43 o 
  -2  16   8      943.48      950.41     36.25 o 
  -1  16   8      352.97      335.07     24.02 o 
   0  16   8       65.08       80.18     13.70 o 
   1  16   8      461.70      440.01     24.45 o 
   2  16   8      248.89      230.96     19.28 o 
   3  16   8      109.56       98.62     13.91 o 
   4  16   8      245.06      203.99     20.23 o 
   5  16   8        3.82       -0.32      9.80 o 
   6  16   8     1361.45     1434.99     46.15 o 
   7  16   8        1.88      -10.22     10.33 o 
   8  16   8        3.17        6.95     10.22 o 
   9  16   8       71.05       51.31     14.65 o 
  -8  17   8        0.74       -8.75     11.38 o 
  -7  17   8      293.53      302.09     25.29 o 
  -6  17   8       21.43       36.77     14.33 o 
  -5  17   8        1.88       12.54     11.59 o 
  -4  17   8      137.15      113.27     16.33 o 
  -3  17   8      597.79      621.88     31.19 o 
  -2  17   8      118.93      131.50     16.33 o 
  -1  17   8        0.65       -8.01      9.69 o 
   0  17   8     1303.62     1259.35     42.99 o 
   1  17   8      513.69      470.15     26.03 o 
   2  17   8      235.33      234.65     19.81 o 
   3  17   8       71.55       45.10     12.22 o 
   4  17   8     1694.81     1625.92     49.63 o 
   5  17   8       25.34       20.76     11.38 o 
   6  17   8        0.26      -10.64     10.75 o 
   7  17   8        2.78        2.00     10.33 o 
   8  17   8      514.10      544.78     21.52 o 
   9  17   8        0.21       -0.63     12.12 o 
  -7  18   8        0.21       -2.42     12.64 o 
  -6  18   8        0.03        4.43     12.96 o 
  -5  18   8      604.98      676.25     34.98 o 
  -4  18   8        0.70       -7.48     10.96 o 
  -3  18   8      102.69      116.85     16.54 o 
  -2  18   8       60.78       43.31     13.07 o 
  -1  18   8      789.70      862.74     36.88 o 
   0  18   8        5.68       -4.00     10.33 o 
   1  18   8       78.28       84.61     15.59 o 
   2  18   8      601.43      714.92     32.98 o 
   3  18   8      649.72      667.71     31.29 o 
   4  18   8      192.86      200.93     21.71 o 
   5  18   8       57.30       57.32     14.22 o 
   6  18   8      907.73      858.95     36.98 o 
   7  18   8       10.02       18.04      8.44 o 
   8  18   8       59.41       35.19     13.07 o 
  -6  19   8        3.77        2.63     13.80 o 
  -5  19   8        0.10       -1.26     13.28 o 
  -4  19   8        4.88       -4.64     11.70 o 
  -3  19   8      537.57      597.96     33.30 o 
  -2  19   8       13.60       19.81     12.43 o 
  -1  19   8        9.09        5.80     11.06 o 
   0  19   8        2.16      -10.22     10.22 o 
   1  19   8      612.50      609.44     30.98 o 
   2  19   8      128.98      150.89     17.81 o 
   3  19   8       45.30       31.40     12.85 o 
   4  19   8      645.34      729.67     34.56 o 
   5  19   8      423.86      420.01     18.74 o 
   6  19   8       65.42       58.85     10.13 o 
   7  19   8       23.22       11.96      8.28 o 
  -5  20   8      324.71      360.04     27.92 o 
  -4  20   8       68.26       95.67     18.44 o 
  -3  20   8        0.05       -4.95     12.01 o 
  -2  20   8       63.59       43.41     14.33 o 
  -1  20   8      564.68      603.02     32.56 o 
   0  20   8       51.81       47.20     14.22 o 
   1  20   8        2.05       -5.80     11.80 o 
   2  20   8       44.03       61.64     16.33 o 
   3  20   8      821.68      812.06     36.56 o 
   4  20   8       42.76       45.83      9.44 o 
   5  20   8       69.79       72.19     10.24 o 
   6  20   8      108.13      114.77     12.18 o 
   7  20   8      189.02      182.55     25.87 o 
  -3  21   8      251.76      306.83     27.61 o 
  -2  21   8       35.95       45.10     14.86 o 
  -1  21   8       36.60       38.67     15.38 o 
   0  21   8        0.79       -5.80     13.07 o 
   1  21   8     1058.46     1074.53     43.41 o 
   2  21   8        4.80       -3.16     12.12 o 
   3  21   8        1.51      -12.43     12.43 o 
   4  21   8        7.84       28.24     14.75 o 
   5  21   8      532.44      564.10     22.30 o 
   6  21   8        0.04       -7.57      7.57 o 
  -1  22   8      170.40      145.41     20.55 o 
   0  22   8       37.05       18.76     13.91 o 
   1  22   8        1.38       -9.80     11.70 o 
   2  22   8       22.59       27.92     14.54 o 
   3  22   8      389.29      413.99     28.77 o 
   4  22   8       10.79        2.53     12.43 o 
   5  22   8        7.65        9.57      8.74 o 
   6  22   8       15.51       10.54     14.44 o 
   2 -21   9      220.03      234.13     23.81 o 
   3 -21   9        6.89        3.06     12.85 o 
  -4 -20   9      199.79      250.25     23.18 o 
  -3 -20   9      555.39      607.65     31.93 o 
   2 -20   9      257.07      291.45     23.18 o 
   3 -20   9       23.63       32.03     14.54 o 
   4 -20   9      198.73      269.42     25.50 o 
   5 -20   9      151.58      165.64     19.18 o 
  -5 -19   9      675.75      754.95     37.83 o 
  -4 -19   9       19.75        8.85     12.01 o 
  -3 -19   9      164.21      111.90     16.65 o 
  -2 -19   9        5.32       -4.43      9.06 o 
   1 -19   9       48.27       57.95     14.12 o 
   2 -19   9      171.02      193.35     20.97 o 
   3 -19   9      514.33      544.75     30.77 o 
   4 -19   9      320.99      327.09     29.34 o 
   5 -19   9        4.89        2.34      8.35 o 
  -6 -18   9      113.94      128.86     18.44 o 
  -5 -18   9      341.25      370.58     26.45 o 
  -4 -18   9       11.40        4.74     10.43 o 
  -3 -18   9      560.48      552.65     28.66 o 
  -2 -18   9       39.02       17.70     11.59 o 
   1 -18   9     1491.06     1601.68     49.52 o 
   2 -18   9       34.09       40.53      8.96 o 
   3 -18   9      100.24       96.72     10.93 o 
   4 -18   9       66.44       63.09     10.59 o 
   5 -18   9      367.68      350.67     17.69 o 
   6 -18   9      180.16      188.82     19.91 o 
  -6 -17   9       12.69        7.16     11.17 o 
  -5 -17   9      477.74      455.82     27.61 o 
  -4 -17   9       11.09        6.85     10.75 o 
  -3 -17   9      427.40      456.77     25.92 o 
  -2 -17   9       74.20       44.04     12.54 o 
  -1 -17   9     1529.02     1586.51     48.26 o 
   1 -17   9      474.68      483.79     18.20 o 
   2 -17   9       83.01       95.49      9.59 o 
   3 -17   9     1009.48     1015.32     33.24 o 
   4 -17   9      486.70      511.80     19.24 o 
   5 -17   9      149.23      137.88     12.19 o 
   6 -17   9       21.82       21.39     11.17 o 
   7 -17   9      279.07      295.87     24.13 o 
  -7 -16   9      122.66      114.64     17.28 o 
  -6 -16   9      446.33      416.83     27.18 o 
  -5 -16   9      577.23      518.51     28.45 o 
  -4 -16   9       91.91       88.51     14.96 o 
  -3 -16   9      813.95      775.08     32.77 o 
  -2 -16   9      305.82      311.99     22.23 o 
  -1 -16   9      603.67      652.33     28.98 o 
   0 -16   9      100.02       93.29      7.77 o 
   1 -16   9     1019.98     1079.39     25.93 o 
   2 -16   9        0.09        4.89      7.43 o 
   3 -16   9      950.79      961.29     31.82 o 
   4 -16   9        9.39       14.82      7.89 o 
   5 -16   9      938.79      973.16     28.92 o 
   6 -16   9        0.42       -7.59      9.90 o 
   7 -16   9       34.05       43.20     12.75 o 
  -7 -15   9      187.95      195.14     21.39 o 
  -6 -15   9       36.23       25.18     11.80 o 
  -5 -15   9        8.20       11.49     10.33 o 
  -4 -15   9      959.08      905.84     35.82 o 
  -3 -15   9      463.99      439.49     24.55 o 
  -2 -15   9        3.82        4.42     10.38 o 
  -1 -15   9     1832.04     1894.27     37.77 o 
   0 -15   9     1000.47      993.53     19.61 o 
   1 -15   9     1496.16     1455.98     30.25 o 
   2 -15   9        3.06        2.14      6.08 o 
   3 -15   9      651.24      633.00     19.97 o 
   4 -15   9       76.15       53.22      8.78 o 
   5 -15   9      501.96      491.57     18.77 o 
   6 -15   9       41.47       30.56     10.75 o 
   7 -15   9      398.34      378.58     24.13 o 
   8 -15   9       19.29       22.76     11.80 o 
  -8 -14   9      199.14      216.32     22.23 o 
  -7 -14   9        2.20       -7.80     10.43 o 
  -6 -14   9      982.68      942.72     38.35 o 
  -5 -14   9        6.31       -3.69      9.59 o 
  -4 -14   9      304.62      247.51     19.60 o 
  -3 -14   9      358.92      389.02     16.12 o 
  -2 -14   9     5420.83     5328.34     83.82 o 
  -1 -14   9        8.25        3.16      5.81 o 
   0 -14   9       88.73       97.69      7.89 o 
   1 -14   9       37.39       45.64      5.99 o 
   2 -14   9      882.42      919.87     22.94 o 
   3 -14   9      866.25      871.51     22.96 o 
   4 -14   9       10.31       -0.35      6.70 o 
   5 -14   9     1051.36     1000.78     35.51 o 
   6 -14   9      157.84      172.80     18.44 o 
   7 -14   9      448.97      439.38     25.18 o 
   8 -14   9       32.95       41.20     12.22 o 
  -8 -13   9      368.08      426.84     27.82 o 
  -7 -13   9        1.33       -6.01     10.22 o 
  -6 -13   9      452.19      396.92     25.08 o 
  -5 -13   9       22.51       27.18     10.64 o 
  -4 -13   9     2618.64     2574.82     44.89 o 
  -3 -13   9        0.12        1.07      6.18 o 
  -2 -13   9     1453.36     1486.71     55.63 o 
  -1 -13   9        7.64        4.68      5.88 o 
   0 -13   9     2069.66     2075.14     29.84 o 
   1 -13   9     1011.42      925.58     17.86 o 
   2 -13   9      349.16      337.05     13.97 o 
   3 -13   9      719.59      686.07     24.23 o 
   4 -13   9     1651.90     1614.53     33.30 o 
   5 -13   9      926.06      977.17     34.46 o 
   6 -13   9        3.79       -7.69      7.69 o 
   7 -13   9      450.36      475.84     26.24 o 
   8 -13   9       86.33       91.88     14.96 o 
   9 -13   9      142.94      133.08     18.02 o 
  -9 -12   9      313.57      326.01     26.97 o 
  -8 -12   9      380.96      359.20     25.29 o 
  -7 -12   9       29.69       24.76     11.27 o 
  -6 -12   9     1507.57     1462.07     47.31 o 
  -5 -12   9     1135.57     1127.22     26.62 o 
  -4 -12   9      843.85      835.53     22.04 o 
  -3 -12   9        4.08        7.76      5.95 o 
  -2 -12   9     5886.92     5744.22    165.48 o 
  -1 -12   9      350.56      358.40     10.97 o 
   0 -12   9       20.56       15.12      4.45 o 
   1 -12   9        5.88        9.17      4.10 o 
   2 -12   9     2356.06     2447.47     41.31 o 
   3 -12   9       79.41       52.53      7.22 o 
   4 -12   9       74.26       96.09      8.98 o 
   5 -12   9      372.48      308.94     19.49 o 
   6 -12   9      807.56      808.90     31.50 o 
   7 -12   9      656.31      624.40     28.77 o 
   8 -12   9       11.51       32.35     12.22 o 
   9 -12   9      252.75      281.33     22.13 o 
  -9 -11   9       61.85       66.07     15.49 o 
  -8 -11   9       24.16       12.01     10.96 o 
  -7 -11   9     1316.04     1270.73     44.15 o 
  -6 -11   9      703.10      715.11     21.09 o 
  -5 -11   9        0.55       -0.95      8.17 o 
  -4 -11   9     2566.04     2601.66     44.26 o 
  -3 -11   9      509.07      509.48     20.02 o 
  -2 -11   9     3180.00     3215.98     50.74 o 
  -1 -11   9        0.87       -4.15      4.15 o 
   0 -11   9     2802.90     2808.94     36.22 o 
   1 -11   9      304.08      301.62      9.96 o 
   2 -11   9      613.02      579.96     17.86 o 
   3 -11   9      681.75      657.97     19.12 o 
   4 -11   9     4601.88     4540.58     93.88 o 
   5 -11   9      288.44      293.34     18.76 o 
   6 -11   9      468.21      411.25     22.34 o 
   7 -11   9       80.25       69.23     12.43 o 
   8 -11   9      512.66      505.55     27.29 o 
   9 -11   9      104.47       80.08     14.54 o 
  10 -11   9       17.92       12.12     12.64 o 
 -10 -10   9        0.89       -7.16     12.64 o 
  -9 -10   9      763.34      773.08     35.82 o 
  -8 -10   9       90.02       82.71     14.22 o 
  -7 -10   9      124.05      108.30     18.60 o 
  -6 -10   9     1094.93     1088.30     26.17 o 
  -5 -10   9     3630.52     3536.46     56.12 o 
  -4 -10   9      749.99      689.87     22.81 o 
  -3 -10   9      310.55      310.22     13.22 o 
  -2 -10   9       60.39       80.01     17.75 o 
  -1 -10   9      320.60      331.66      9.60 o 
   0 -10   9      809.51      848.14     15.74 o 
   1 -10   9        1.38       -3.67      3.67 o 
   2 -10   9     6793.24     6777.34     91.83 o 
   3 -10   9      221.24      209.68     15.38 o 
   4 -10   9      629.98      598.91     24.34 o 
   5 -10   9       11.20        7.16      8.32 o 
   6 -10   9     1542.61     1529.09     44.15 o 
   7 -10   9      187.06      185.76     17.28 o 
   8 -10   9      205.96      234.44     20.02 o 
   9 -10   9       90.90      110.42     15.49 o 
  10 -10   9      445.13      426.63     27.82 o 
 -10  -9   9        0.84       -4.43     11.17 o 
  -9  -9   9       27.71       30.24     13.07 o 
  -8  -9   9       16.70       14.31      7.00 o 
  -7  -9   9     3478.17     3328.47     55.11 o 
  -6  -9   9      137.06      151.13     11.07 o 
  -5  -9   9       62.75       66.78      7.97 o 
  -4  -9   9      116.36      116.60      8.85 o 
  -3  -9   9     2654.12     2706.62     60.11 o 
  -2  -9   9       10.70       -1.95      3.95 o 
  -1  -9   9        9.30        4.74      3.17 o 
   0  -9   9     1585.75     1545.02     28.41 o 
   1  -9   9     6591.97     6551.96     71.71 o 
   2  -9   9     6147.88     6038.90    115.48 o 
   3  -9   9      622.44      671.61     24.87 o 
   4  -9   9     4791.05     4568.61     92.41 o 
   5  -9   9      235.83      250.56     17.70 o 
   6  -9   9      312.63      283.44     18.44 o 
   7  -9   9       31.84       19.28      9.80 o 
   8  -9   9     1917.84     1978.05     55.00 o 
   9  -9   9       17.68       11.27     11.27 o 
  10  -9   9      187.49      202.62     20.97 o 
 -11  -8   9       54.23       36.14     14.44 o 
 -10  -8   9       33.57       36.67     12.75 o 
  -9  -8   9      772.86      800.02     26.08 o 
  -8  -8   9      112.31      113.68     10.16 o 
  -7  -8   9      763.26      736.42     21.64 o 
  -6  -8   9       11.49        6.32      6.03 o 
  -5  -8   9     3191.41     3097.70     49.89 o 
  -4  -8   9        0.91       -7.53      7.53 o 
  -3  -8   9        5.66       -2.68      4.18 o 
  -2  -8   9      480.00      448.76     14.08 o 
  -1  -8   9    13001.25    12922.06    163.18 o 
   0  -8   9     1516.41     1437.44     26.67 o 
   1  -8   9       13.25       17.81      6.43 o 
   2  -8   9      500.24      500.18     20.65 o 
   3  -8   9     1961.66     1900.50     46.26 o 
   4  -8   9     1567.97     1538.36     40.78 o 
   5  -8   9      227.96      219.90     15.49 o 
   6  -8   9      992.13      936.19     31.72 o 
   7  -8   9      222.40      233.18     17.70 o 
   8  -8   9     1779.23     1698.31     49.10 o 
   9  -8   9        6.25        8.96      9.80 o 
  10  -8   9      679.69      686.26     31.93 o 
  11  -8   9        8.80       -1.90     12.12 o 
 -11  -7   9      115.92      104.84     17.17 o 
 -10  -7   9      267.16      275.84     16.28 o 
  -9  -7   9      206.48      196.24     13.47 o 
  -8  -7   9       27.99       26.92      7.12 o 
  -7  -7   9     1822.65     1782.54     35.26 o 
  -6  -7   9      357.79      376.18     14.79 o 
  -5  -7   9      298.15      301.42     12.62 o 
  -4  -7   9      249.57      271.79     18.12 o 
  -3  -7   9     4356.94     4287.75     62.23 o 
  -2  -7   9        4.85       11.99      4.65 o 
  -1  -7   9     2911.28     3016.85     46.00 o 
   0  -7   9     1171.68     1257.20     35.25 o 
   1  -7   9     4370.73     4338.80     85.45 o 
   2  -7   9     2187.56     2168.03     49.52 o 
   3  -7   9       97.33      108.11     11.06 o 
   4  -7   9     1502.32     1430.04     38.04 o 
   5  -7   9     4041.56     4020.70     83.03 o 
   6  -7   9      376.85      424.52     20.76 o 
   7  -7   9      195.02      177.33     15.91 o 
   8  -7   9      550.92      479.95     24.45 o 
   9  -7   9      381.06      368.36     22.86 o 
  10  -7   9      294.57      329.80     23.50 o 
  11  -7   9        2.14       -3.69     10.54 o 
 -11  -6   9       48.43       37.72     14.12 o 
 -10  -6   9       22.21        5.65      7.34 o 
  -9  -6   9      371.90      375.77     17.24 o 
  -8  -6   9     1393.71     1429.87     31.35 o 
  -7  -6   9      508.09      473.98     16.85 o 
  -6  -6   9       55.05       56.30      7.03 o 
  -5  -6   9      466.43      506.34     15.61 o 
  -4  -6   9     2022.90     1934.05     43.31 o 
  -3  -6   9      362.45      366.30     12.48 o 
  -2  -6   9       21.25       10.90      4.13 o 
  -1  -6   9    13798.46    14745.17    183.56 o 
   0  -6   9       44.10       56.36      5.74 o 
   1  -6   9      118.30      113.48     10.33 o 
   2  -6   9        3.08       -3.69      4.64 o 
   3  -6   9     9372.84     9325.19    167.01 o 
   4  -6   9      332.30      308.30     16.12 o 
   5  -6   9      161.13      182.07     13.70 o 
   6  -6   9      190.53      192.51     14.65 o 
   7  -6   9     3719.84     3795.74     82.40 o 
   8  -6   9      865.92      864.43     31.93 o 
   9  -6   9        1.46        1.79      8.53 o 
  10  -6   9      368.50      357.93     23.08 o 
  11  -6   9      164.84      171.64     19.60 o 
 -11  -5   9        0.38       -4.85     10.22 o 
 -10  -5   9      984.33     1028.64     27.82 o 
  -9  -5   9      139.79      141.54     11.61 o 
  -8  -5   9       54.93       57.03     11.33 o 
  -7  -5   9       93.11       86.08      8.57 o 
  -6  -5   9     1356.41     1346.13     27.86 o 
  -5  -5   9        8.22       -1.09      4.52 o 
  -4  -5   9       23.78       20.42      4.80 o 
  -3  -5   9     3891.37     3839.40     55.97 o 
  -2  -5   9     2531.40     2595.80     49.00 o 
  -1  -5   9     3323.05     3136.90     46.67 o 
   0  -5   9       53.74       64.91      5.51 o 
   1  -5   9     6758.89     6621.68    121.49 o 
   2  -5   9       76.27       94.62      9.38 o 
   3  -5   9     2805.74     2818.04     59.64 o 
   4  -5   9       62.11       67.54      8.85 o 
   5  -5   9     6657.10     6478.38    122.01 o 
   6  -5   9      148.49      148.67     13.38 o 
   7  -5   9       88.18       86.40     11.59 o 
   8  -5   9      226.41      264.89     19.49 o 
   9  -5   9     1379.31     1373.04     42.46 o 
  10  -5   9       92.35      116.64     15.28 o 
  11  -5   9        5.38        9.38     10.43 o 
  12  -5   9      126.32      144.56     19.28 o 
 -11  -4   9        0.30      -11.06     11.06 o 
 -10  -4   9        4.93        2.21     11.06 o 
  -9  -4   9        0.01        8.91      7.03 o 
  -8  -4   9     2251.37     2273.72     41.76 o 
  -7  -4   9      171.88      147.62     10.59 o 
  -6  -4   9      148.39      146.65     13.38 o 
  -5  -4   9     2376.02     2354.66     39.52 o 
  -4  -4   9     2727.25     2832.08     44.44 o 
  -3  -4   9     1362.94     1337.84     25.29 o 
  -2  -4   9     1195.10     1155.06     22.61 o 
  -1  -4   9     1913.12     1728.04     29.24 o 
   0  -4   9     1026.10      777.08     23.92 o 
   1  -4   9     1772.67     1822.32     41.83 o 
   2  -4   9       40.58       55.53      6.85 o 
   3  -4   9     4933.44     4759.74     90.83 o 
   4  -4   9      208.03      173.86     12.22 o 
   5  -4   9     5816.50     5783.49    109.90 o 
   6  -4   9       78.19       81.66     10.12 o 
   7  -4   9     4425.77     4400.55     90.62 o 
   8  -4   9       56.16       50.37     11.80 o 
   9  -4   9       78.79      108.95     13.07 o 
  10  -4   9        1.51        1.58      9.69 o 
  11  -4   9     1073.07     1152.08     41.20 o 
  12  -4   9      159.82      184.81     20.34 o 
 -11  -3   9       38.59       27.50     13.28 o 
 -10  -3   9      765.25      783.09     34.88 o 
  -9  -3   9      335.32      337.79     16.28 o 
  -8  -3   9        0.20        0.16      5.85 o 
  -7  -3   9        9.88        2.85     11.75 o 
  -6  -3   9     4932.88     4657.26     67.76 o 
  -5  -3   9      408.57      353.74     16.28 o 
  -4  -3   9       90.15      105.35      7.60 o 
  -3  -3   9        9.70        7.00      4.02 o 
  -2  -3   9    11387.06    11251.50    114.79 o 
  -1  -3   9     1981.25     2113.30     33.64 o 
   0  -3   9      109.47      121.80      9.90 o 
   1  -3   9     6959.96     7158.95    128.97 o 
   2  -3   9    11564.23    11922.59    206.41 o 
   3  -3   9     1050.19     1034.91     27.92 o 
   4  -3   9        1.49        3.48      4.85 o 
   5  -3   9     4457.93     4464.19     87.56 o 
   6  -3   9      996.36     1050.83     31.50 o 
   7  -3   9      536.68      542.75     22.97 o 
   8  -3   9        3.51        4.32      8.85 o 
   9  -3   9     2083.90     1994.28     52.47 o 
  10  -3   9        4.09       -3.06      9.59 o 
  11  -3   9      103.18      122.65     16.23 o 
  12  -3   9       12.36       10.43     12.33 o 
 -11  -2   9      165.42      180.49     20.13 o 
 -10  -2   9       37.37       36.56     12.22 o 
  -9  -2   9       51.08       42.36     11.70 o 
  -8  -2   9     1557.38     1607.44     32.80 o 
  -7  -2   9      323.47      311.88     13.31 o 
  -6  -2   9     1266.68     1195.45     28.34 o 
  -5  -2   9       45.72       43.45      5.76 o 
  -4  -2   9     8287.83     8403.24    109.87 o 
  -3  -2   9       40.23       37.45      7.74 o 
  -2  -2   9      737.86      857.36     15.30 o 
  -1  -2   9        7.95       39.51      6.74 o 
   1  -2   9     6388.23     6178.51    112.53 o 
   2  -2   9      118.79      118.64     10.12 o 
   3  -2   9     4178.02     4292.44     81.76 o 
   4  -2   9     7158.28     7196.25    130.02 o 
   5  -2   9     1815.08     1684.19     40.57 o 
   6  -2   9       74.38       68.70      9.48 o 
   7  -2   9     2449.09     2435.45     56.06 o 
   8  -2   9      369.61      312.73     18.33 o 
   9  -2   9      485.93      507.66     24.13 o 
  10  -2   9       34.11       33.51     10.43 o 
  11  -2   9      941.06      909.32     35.72 o 
  12  -2   9        3.92       -8.01     10.54 o
[truncated: 372,452 more chars]
